# Supplementary material for: Population genomics of an endemic Mediterranean fish: differentiation by fine scale dispersal and adaptation
Source: Sci Rep. 2017 Mar 6;7:43417. doi: 10.1038/srep43417 (PMC5338269; doi:10.1038/srep43417)
Supplement: Supplementary Dataset 1 [file srep43417-s2.zip]

Archive with 1 entries (1 files):
- Supplementary_Data_S1.arp
