# Supplementary material for: Population genomics of an endemic Mediterranean fish: differentiation by fine scale dispersal and adaptation
Source: Sci Rep. 2017 Mar 6;7:43417. doi: 10.1038/srep43417 (PMC5338269; doi:10.1038/srep43417)
Supplement: Supplementary Dataset 1 [file srep43417-s2.zip › Supplementary_Data_S1.arp]

[Profile]
  Title = ""
  NbSamples = 6
  DataType = STANDARD
  GenotypicData = 1
  LocusSeparator = WHITESPACE
  MissingData = "?"
  GameticPhase = 0
  RecessiveData = 0


[Data]
  [[Samples]]
    SampleName = "KAP"
    SampleSize = 28
    SampleData = {
	KAP1:C6A88ANXX:3:250407224	 1	T C C C G G G C G C T G ? G G C G A T A ? A G T G C G C T A G C A ? G T T T T C A C G A T A C C G T C T G A C C G T A C C T T A C T C C C A G T A A C C C T T C A C C A C C A C T A C T A G G A A G A C G T G A A T T G G T C T G C T A T G A G T G C G C C G C A T G T G T A C G T A T A C C G C A A A T C C C G A C C G C C C T ? A T T T G T A G C A G G T C A A C C C C C A C A A T C T A T G A C G C A T A A T C A G G G G C A C G T C A T A ? A G G T C A A C A G G C A C C T C C A C C C G C C A G T C C A T T G T C A A A T T A C C T T C A G A T C G G G G C C G G G G ? G G G C A G C C C A T C A G C T T G C T C T A G G A G A A A T C G G G T T T C T T G C G C C A C A T ? A T A G G T A T C T G G T G A G G T T C A C ? C A A T G A C C A T T G T C T A A T A G G A G T C T ? T T T A A C C C A G C C T C A T G T T T G C C T G G C T T C C G A A T G A G T G A C T G A A G T G A A C G T C G G A C T C C T A C T G A C T C G G A A C G T C ? T C C G C T G G A G G G C G C T A C C G C C A C G A G T G A T G T A C ? C A G G G C T C T A G G G G T T C G G A C A G C A G T G T C C C C T ? T G T T G A A T T G A A G C A G A A A T A A G G A G T G G C T G A A T ? T T T C C G A G G G A ? G T C C C C A A C A A C T C G A G C G C A T ? G A G T T G C C G G T G A C T C G C A G A G C G G C C G C C T G G T C A T T A G T T T A T A T C A G G A T T A T A A G G C T C T G A G C A G G C C A C T C G C T G A C C C T C T T T T A ? C C T A C C G A T T C A C C C A A G G G T C C G C A A A T G G T T G T C T T G G A C G T T G ? T T A A G C A T G A C C C C G T G T T C T T T G G T A G T A G G G A A G T T G C A C C C T G A A T C G G C G G T A G T G C C A A G G G G G A G C T C A T C C C A T G G C G A T G T C G C G T A C G C A T A G T T T C T G T G A G T T A C T C A C T T G G G C G G T A T G G C A G T G A C C A G C T C C T T G C T C T A C C C G C T T C G G C A C C C G C C G G G C G T G C G G G C A G A G A G T C T T A G C T A G G A A T G C T G A C T C A C T G G G A G C A G T ? G T C G A T T G A G G T C C T C T T T A T C A C T A G G T A T G A A T C C A A T G T G C T A G C T C G G T T C T C A G G T G T A G T C C C C G C C T G G C C G C T A G G C T ? A A G C G C T A C T A T C G C T T C T C A T G C T C A G G T T C C G G A A C A A T T C C G C C G G C T C T G C T G G G T C A C G C A G C G G C C G C G A T A C C G T G T C G G C G T C C T C A C A A C C C T T T G G A C C G G G A C A T G A T C G C T T C T G G G T G C A T C G A C C C G T A A T T A A C T G G A C G C G G A G T G A G T G T G A T T C T G T G C C A G C C T A C G T G G A G C C C G G C A A C C G C C C G G C G C C G C A C T ? G T A C ? A A G A T G A A T A G C C C A C T C A G ? G G A T G A A C G A A G G T G G A A C T T C C T G A T G C G T T C G C G G T G G G G G G T A G C G A C A A C T T C G T C C G T G A C C G G ? G T C T G G G G T C T T C T A G T C A T G C G C C C T G A C C C G C G G G G G A A G T A A G G G G G G C C C G T A T C C A C T C G C T G C G G G C G T T C C T T T A T C C T T G G T C A C C T G G C C T T T G T C T T T T G G G T C T G G T G T G C A A G T A C C C T G T G C A G G A C C A C A C C C G A T C C T G A G G T T G G C C A T C T T A C T T G T C A A G C G T C C T T G T A T C G T C C T T C T G C T C G C A G A C G C A A T A T G T A T C C C C G T A C T C A G G C T C C C T G G T G G A T C A C T A C T A A C G G G T A G A G G T C C G C A C A T G T T G G A G G A G G C G T G G T C T A T G G G T A C C T G T T A A A C G C C C C G A T C T C T C T A T C A T C A T A G G C G G C T C A A C A T C C ? C T T G T C T A T C T T G G C T A G C G C G G T A G G G G A T T T C T C C C T G T C G G G C A G C C T C G A A G T A C T G G A C A G A C T T C A C C ? C G ? G G C A C G G A G G C T C G G C T A T A A T C C G C G T C C A G C C T T G G T G C G T A G C T C C G A G T C A A A A C T T T T C G G G A C G C A C C T A C T G T G A T C C G C G A C G C T C A G C T G A C A A G A C A G G T T G C G C C A T G C G A A A G A T G A T A A G G T A C T G A G C C C C G G C G C A A A C T G G A C A C ? G T G G G G A G G G C A A C T G G C C T T T C A T G T G G A G T T G G G T C T T C C C G A A G T A G G G C G T G A ? C G C G T G C T T C A A A C C T C C G G G A C C T A C C C G A G T C ? T T G G G T T G C G G G C C G T C C G A T A T T G G A T C T A A G G T C T T C C G T G A T C C G G C G A G C T T C G T A T C A T G G G C G C C G A G T C T G C C G T T A G T T G ? T G G A A C C C G A G G A G G C G C C T T G G G G A G A A A C G G A C ? A G T G T A G C A C C T C T C T G A G C A G A C C T C T G C T G G G T A A C C A G T C G G C C G A G C C G A A C A C C G G ? A G A G C T G T G T G T G G G C A T T C T C G T G A G A C T G G C T C T A G T C T A G A G T G G C G A C G C G C A G A A G T G A C G C G A T A A T T C T A G T C G T G T A G C A G A T C G T G A G T C G T G T T A T G A G C T C C C C A A T A G T T G A T C G G C G G C G C C C A C C G T C G G G T A T G G C C C G T A T T T C T G C C C C C G C C C G G A T G G G G G G G T A C A C G T C G C A G G T C A ? C C C A C A G G G A C G A A T T C C G C C A G A C T G C G ? T G G A T G C G A G G A G G A T C A G G C A T G ? A G C G G G C T C C A G G C G C C C ? A T C G T C A G C G T G G A G ? C C ? T G A A G G T ? T C A A G A G G T A T T G A T T G G G T C A T G G A G G T T A A T C T T C T A T G C C T T T G A G G A ? T A A G A C C C C T T C C A C T G A T T G G C A A C C G G ? A C A C T T G C G T C A A C T C C C A C T C G T A A A T C G G T C C T C A C T G G G G T A G T A C ? T G A T C C T G C G G G C G G ? G T A T A G G G G G C T ? T T T G T A C C C C T T T G T T A A G A A G C G G T T A C G A T C G T A G G C T A A G C G G G T A C A T T T C A C T G C A C G C G C C G A G G C A A C G T G T T A C C C C T G C G A C A C C G T A T T C G A C A C G ? G G G C T C C C T A G A A A C T A G G C A A C A A A C T T G A A G G C C T G C G A G G C G T G C C A A T A G A A C G ? C T G G T C C G G T G G T C T G T C G G C C G A C G C T G A G G A T ? T G C T T C C G G T T T C C T G T A A G G T T C T T A G G ? C A T C A A C C G A ? T G C A G T A G G G C T C C C G T T C G G C ? A T C G G T A T G G G G C A T G G G A T G C G G A G C G C A T T G T A G G C A C G A T C G T A C A T G G G T G C T C T C G C A G T C C G G C A A C G C G T A C G A T A ? C C T G T G C G T C G T T A C T C T C G A T G G G A A A A A T A T C T G T A G T A T A C G T A T A C A T T C A C A T T T C ? T G G C A A G C A T A C G T C C A T C T C G C A C C C T T A G C G C G A T C T T G C C A G A C C G G G C C C C A G C C C G G A G C C T T G T A T T G G G C C T G C C T A C G C G C G G A A G G G T G C T C C C G C C G A G C T G T C G A T A A A C G G A C T T G C T ? A A C C C T T C C T C C T G C G C G A A T A T A T C A C G T G A T C T G C A ? C G G A C T A C G G C G C C A G T T G T T C C G A C G C G G C G G G G G T T G C ? C C ? A T C T C C G T C C C T G G A T T G G C A G G T ? A T C T G G G A C C G A A C C C G G C T T T G A T G C G T C C A G C A C C C C G A T A C G A T C G C T T G A G T C G G C A C G C T C A C G T T T G C T C ? A C C T G A C C G C G A G T T C G ? G G C A C C G T A C C T A A C T G A G C A T T A G T A C C C T A T A A C T G A G G A G G C A T G A G T G G T C C A C C G C G G G G C T C G T G A G C G T C A C A G A C G C A G T G T C C T ? C T ? C T C T A G T T C C A T G G G C C C C G C A G A T G A T T G G G G G G G C G G C T T G C C G A C C T G G T T C A G T T C G A A C ? G A A C ? T C T A C A G C A A A T C T T A C T G G T T C G C G C C G C G A G A A C C T C C T A A A G T G T G G G C C C G G G A G A C C T G A A T C C A T G A T A G G T A C C C C C C G C G A C C A G A C C A A C T A C T T C T A C C C A C C A T A C A C C T T G A G G A T T ? G T T C G A G T G A G T G C T T G C T T C G A G T A A C C C G A G C G T A C T C A A G C G C T C C C A A T G G A A T T G A T A A G C C G C T G C A G C G ? C C G G G T G C G C T G G G T G T G T T ? C G T C G C C C T A A C G T C T C G A A C A C A C ? T C G T C G ? T A T C C A C G G C ? G T G G A C C G C C T T A G C G T G G G C A G C T G T G C A G T G G G A C C A A A T C C G C G T T A G C C C G C T G C C A C C G T G G G G G G G C G T G ? G A A A G G A T A A T C C C G G C G C G G C A G G G T T C T G ? ? T T G C T G G C A A A A A T G T G G C G A C G G C G C C A C A G A A C A A T C C A C T C C T A A A G A G C A C C T T C A G G ? ? T C G C T ? A G C C A A C A T T T C A G A C T G G G G C C C T C ? T T G C T C T G C T T C T C C G A G T G A C A A G G ? A C C A A C C G C T C A A C G A A G A A G G T T C G T T C T G G ? A T A T C
						T C C C G A G C A C T G ? G G C G A T A ? A G T G C G C T A G C A ? G T T T T C A C C A T A C C G T C T G A C C G T A T C T T A C T C C C A G C A A C C C T T T A C C A C C A C T G C T A G G A A G G C G T G A A G T G G T T T G T T A T G A A G A T G C C G C A T G T G T A T G T A T G C C C C A A A T C C C G G C C G C C C T ? A T T T G T A G C A G G T C A A T T C C T A C G A C C T A T G T C A T A T A G G G A G G G G C A C G T C A T A ? A G G T C A A C A G G C A C C T C A A C T C G T C A G T C T C T T G T C A T G A C A C C C T C A G A T C G G G A C C G G G G ? G G G T G G C C C A T C A G C T T G C T C T A G G A G A A A T T G C G T T T C T G G C G C C A C A T ? A T A G A G G T C T G G C G A G G T T C A C ? G A A T G A C C A T C G A C T A A T A G G A G C C T ? T C T A A C C C A G C C T T A A G T T T G C C T G G T T T C C G A A T G A G A G A C T G A T G T G A A T G T C G G A C T C C T A C T G A C T C G G G A C G T C ? T C C G T A G G G T G G C G C T A C T G C C A C G A G C G A T T G A C ? G A A G G C T T T A G G G G T G C G G A C T G C A G T G T C C A C C ? C G T C G A A C C A A A G C A G A A A T A A G G A G T G T A T G A A T ? T T T C C G A G G G A ? G T C C C C A A C A A C C C G A G T G C G G ? G A G T T G A C G G T G A C T A G C A G A G T G G C G G C C T G G T C A T T A G T T T A C A G C G G C G T T A T G A G G C C C C G G G C A G G C C G C T C G C T G A C C T T C T T T T A ? C A C A C C G A T C C A C C C A A G G G T T C G C A A A T G G T T G T C T T T G A C G T T G ? T T A A G C A T G A C T C C T T G T T C T T T G G T A G T G G G A A A G T T A C G C C C T G A A T C G G A G G T G G T G C C A A G G A G G A G C T C A T A C C A T G C C G A T G T C G C G T A C G C A T A G T T T C T G T G A G A T A C T A A C T T G G G C G G T A T G G C A T T G A C C C C C T C C T T G C T C T A C C C T C T A C G G C A C C C G C C A G A C G T G C G G G C G G G G A G T C T T A G C T G G G A A T G C T G A C T C A C T G G G A G C A G T ? A G C G A C T G A G G T C C T C T T T A T C A C T A C G T A T G A A T C C A G T G T G C T A G C T C G G T T C T C G G G T G T A G T T C C C G G C T G G C C G A T T G G T T ? T A G T G C T A C T C T C G C T T A A C G C C G T C A G G G T C C G G A A C A A T T C C G C C G G C T C T G C T G G G T C A C G C A G T G G C C G C T A T A C G G T G T C G G T G T C C T C A A A A C C C T T T G G A C C G G G A C A T G A T T A T C T C T T G G T G C A T C G A C T C G T A A T T A A C T G G A C G C G G A G T A A G T G A G A C T C T G T G C C C G C C T G C G T G G A G C C C G C C A A C C G C C C G G T A C C G T A C T ? G T A C ? A A G G T G A C T A G C C C A C T T A G ? G T G T G A A C G C A G G T G A A A C T T C C T G A G G C A G T C C C G G T T G G A G G C A G C G C C A A C T C C G T C C G T A A C C G A ? A T C T A G G G C C T C C T A A C C A T G C A A C T T G C C C C G C G G T G G A A G T A A G G G G T G C C C G T A T C C G C T G G C T G C G C G C G T T G C T T A A T C C T T G G C C A C C C G G C C T T T G T C T T T T A G G T C G G G T G T G C A A G T A C T C T A T G C T T A G C C A C A C T C G A T C C T G A G G G T G C C C A T A T T A T T T G T C A A G C G T C C T T G T A T C G G C C T T C T G C T T A C A G A C G C A A T A T G A A T C T C C G T G C T C A G G C T C C C T A G T G G A T C A C T A C T A A C G G G T A G A G G T C C G C A C A T G T T G G A G G A G G C G T C G T T T A T A G A T A C C T G T T A A A C G C C C C G A G C T C T C T A A C A T C A T A G C C G G C T C A A C A T T C ? C T T G T C A A C C G T G G C T A G C G A G G T A G G G G A T T T C T C C C T G C A G G G A A G C C C C G A A G T A C T T G A C A G A C T T C A C C ? T C ? G A C A C C G A T G C T C C G C T A T A A T C C A T G T C C G G C C T T G C T G C G T A G C T C C G A G T C A A A A G T T T T C G G G A C G C A T C T A C T A T G A T C C G C A T G G C T C G G C T G T C A A G A A A G G T T G C G C C A A G C G A A A G G T G A T A A G G T A C A G A G C C C C G G C G C A A A T T G G A C A C ? G T A G A G A G G G C A A C T T G C T T T T C A T G T G G A G T G G G G T C T T C T C G A C G T A G G G C G T A A ? C G T G T G C T T C A A G C C T C C G G A G C C T G T T C G A G T C ? C C G G G T T G C G G A G C G T C C G A T A T T G G A T C T G A A G G C T T C C T T G A C C G G G C G A G T G T C G T A T C A T G G G C G A C A A G T T T G C C A T T A G T C G ? T G G A G C C G G G G G G G A T G C C T T G G G A A G A A A C G G T C ? C G T G T A G C A C C T C A C T G A G C A G A A A A C T G C T G G G T A A T C A G C C G T T C G A A C C G A C C G C C G G ? G G A G C T G T G T A T G G A C A T T C T A G T G A G A T T G G T T C T A G G C T A G A G T G G C G A C G C G C T G A A G G G A C G C T G T G A C T C T A C T C G T G T A G C A G A T T G T G A G T C G T G T T A T A A G C T C C C C A A T A G T C G C T C G G G G G C G C C C A C C G T C G G G T A T G G C C A G A A T T T C T G C C C C T G C C C G G A T G G G G G T G T A T A C G T C A C A A G A C A ? T C C A T A G G G G C A A T T C T C G C C A G A C T G T G ? C G G A T G C G T G G A A G A T C G G G C G T G ? G G C G A G C T C C A A G C G A C C ? A T C A T C T G C G T G G A G ? C C ? C G T A G A T ? T C A G G A G G T A T T G A T T G G G T G A T G G A G G T T A A T C T C C T A T G C C T T C G A G G G ? C A G G A C G C C T C C C A A T G A T C G G C A A C C G G ? A C A C T T G C G T C A T C T A C C A C T C G C A A A T C G G T C C T C A C T A G A G T A G T A C ? T G A A C T T G C G G G C G C ? G T A C A A A G G G C T ? T T C G C A C C C A T T C C T T A A G C G G C G G T T A C G A T C G C A G A C T A A G C G G G C A C G T C T C A C C G C A A G A G T C A A G G C A A C G G A T T A T C C C T G C G G C A C C G C A T T C G A C G C G ? G G G C T C C C T G G A A A A T A G G C A A C G A A G T T G A A G G C C T G C G C G G C A T G C C A A T T G A T C G ? C T G G T C C G G T G T T C T G T C G G C C G G C G C T G A G C A T ? C G C T T C C G G T T T C C T G T T A G G T T C T T A G G ? C A T C A G G T G A ? T G C C G C A C A G C T C C C G T T C G G C ? A T C G A C A T G G G G C A T G G G G G G C G G A G C G C G T T A T A G T T A C G A T C G T A T G C G G G T G C A C T C G C A T T C G G G C A G C G C G T A C G A T A ? C C T T T G C G C C A T T A C T C T C G A T G G G A G A A C T A T C T G T A G G A T A C G T A T A A G A T C A T A T T T C ? T G G C A A G C A T A C G T C C A T T T C T T A C C C C T A G C G C G A T C T T G C C A G G C C G G G C C C C A G C T C G G A C T C T T G C A T T G G T C C T G C C T A C A C G C G G G A G G G T G A T C C C G C C G A G C T G T T G A T A C A C A G A C T G G C T ? A A C C C A T C C T C T T G C G C G G A T A C A T A A C G T G A T C T G C A ? C G G A C C C C C C C G T C A G T T G T T C C G A C G C G G C G G G A G T T G C ? C C ? G T C T C C G T C C C T A G A C G G G C G G G T ? A C C T G G G T C C G A A C C C G T C T A T G A T G C A T C C A G T T C C C C G A C A G G A T C G C T C G A G T C G G C A C G C G C A C C T G T C C T C ? T G C T G A C C G C G A G T T C G ? G G C A A C G T A C C C G A C T C A T C A C T A G T A C C C T A G A A G G G A G G A G G T A T G A G T G G T C C A C C G C G T G G C T C T T G A G C G T C A C A G A C G C A G T G T C C T ? C T ? C T C T A G C C C C C T G G G C C C C G T C A T T G A T T A G G G G T G C G G C T T G C C G A C C T G G C T C A G T T T G A A C ? G A G C ? T C T A C A A T A C A T C T T A C T G G T T C G C G C C G C G A G A A C T T C C T G A A G T G T G G G C C C G T G A G A C C C G G A T C C A T G A T A G A T C C T C C C T G C G A C A A G A C C T A T C A T T T C C A A C C A C G A T G C A C C T C G A G G G T T ? G T T C A A G T G C G T G T T T G C T T C G A G T A A C C T G A T C G C A C T A G G G C G T T C C C A A T G G A A T A G A T A C G C C G A G G C A C C G ? C C A G G T G C G C T G G G T G C G T T ? C G T T G G C C T A A C T T C T C G A A C A C G C ? T C G C C T ? T A T C C A C G G T ? G C G G A C C G C C T T A G C A T A G G C A G T T G T A C G G T T T G A T C A T G T C C G T G T T A G C C C G C T G C C A C C G T T G G G G G G C G T G ? G T A A G G G T G A T C C C G G C G C G C C A G G G T T C T G ? ? T T G C T G G C A A T A A T G G G G C G A C A G C G C C A C A G A A C A G T A C A C T C C T A A A A G G C A T C T T C A T G ? ? T C A C T ? A G C C A A C A T C A T A G A C T G G G G C T C T C ? C T G C T C T G C T C C T C C G A G T G A C A A G G ? A C C A G C C G C T C A A T G A A G A A G A T T C G T T C T G G ? A T A T C
	KAP10:C6A88ANXX:3:250407232	 1	T C C C G G G C G C T G ? G G C G A T A C A G T G T G C T A G C A T G T T C T C A C G A T A C C G T C T G C C C G T A C C T T A C T C C C A A T A A C A C T T C ? C C A C C A C T A C T A G G G A G A C G T G A A G T G G T C T G C T A T G A G T G C G C C G C A T G T G T A C G T A ? A C C G C A A A T T C C G A C C G C C C T C A T C T G T G G C A G G T C A A C C C T C A C A A T C T A T G A C G C A C A A T C A G A G G C A C G C C A T A G A G G T C C A C A G G C A C T T C C A C C C G C C A G T C C A T T G T ? A A A T T A C C T T C A G C T C G G G G C C G G G G C G G G ? A G C C C ? T C A G C T T G C T C T A G G A G A A A T C G G G T T T C T T G C G C C A C A T A A T A G A T A T C T G G ? G G G G ? T C A C T ? A A T G A T C ? T T G T C T A A T A T G A G T C T T A T T A A C C ? A G C C T C A A G T T T A C C T G G C T T C ? G A A T G A G T G A C T G A A G T G A A C ? T G G G A C T C C T A C T G A C T T G G A A C G C C C C C C G C T G G A G G G C G C T A C C G C C A C G ? G C G A T G T A C A C A G G G C T C T A G G ? A T G C G G A C A G C A G T G T C C ? C T C T G T T G A A T T G A A G C A G A A A T A A G G A G T G G C T G A A T A T T T C C G A G G G A G G T C C C C A A C A A C T C G A G C G C ? T ? G A G T T G C C G G T A A C T C G A A G G G C G G C C G C C C G G T C T T T A G T T T A T A T C A G G A T T A T A A G G C T C T G A G C A G G C C A C T C G C T G G C ? C T C T T T T G A C C T A C C G A T T C C C C C ? A G G G T C C G C A A A T G G A ? G T C T T G G A C G T T G A C T A A G C ? T G A C C C C G T G C T C A T T G G T T G C A G G G T A G T T G T A C C C T G A A T C A ? C G G T A A T G C C A C G G G G G A G C T C A ? C ? C A T G G C C A T G T C G C G T A C G C A T A G T T T C T G T ? A G T T A C T C A C T T G G G C G G T A T G G C A G T G G C C A G C T C C C T G C T C T A C C C G C T T C G G C A C C C G C C G G G C G T G C G G A C A G A G A ? T C T T A G C T A G ? A A T G C T G A C T C A C T G G G A G C A G T C G T C G A T T G A A G T C C ? C T T T ? T C A C T A G G C A T G G A T C C A G T G T G C T A G C T C G G T T C T C A G G T G T A G T C C C C G C C T G G C C G ? T A G G C T C A C G C G T T T C T A T C G A T T C T T A T G C T C A G G G T C C G G A A C A A G T C C G C C G G C T C T G C T G G ? T C A C G C T G C G G C C A C G A T A C G C T G T C G G C G T C C T C A C G A C C C T T T G G A C C G G G A C A T G A T C G C T T C C G G G T G C A T C G A C C C ? T A A T T A A C T G G A C G C G G A G T G A G T G T G A C T C T G T G C C A G C C A A C G T G G G G C C C G G C A A C C G C C C G G C G C G G C A C T A G T A C T A A G A T G A A T T G C C C A C T C A G G G ? A T G A A C G A G G G T G G A A C T T C C T G A T T C G G T C G C G G T G G G G C G T A G C G A C A A ? T T C G T ? C G T A A C C ? G C G T C T G G G G T C T T C T A G T C A T G C G C T C T G A C C C G C G G G A G A A G T A A G A G G G G C ? C ? T A T C C A C T C G C T G C G G G C G T T C C T T T ? T C ? T T G G ? C A C C C ? G T C T G T G T C T T T T G G G T C G G G T G T G C A A G T A C C C T G T G C A G G A C T A C A C C C G A T ? C T G A G G T T G G T C A T A T T A T T T G T C A A G C G T C C T T G T A T C G T C C T T C T G C T C A C G G A C G C A A T A T G T A C C C C C G T A C T C A G G C T C C C T A G T G G A T C A C T A C T A A C G G G T A G A G G T C C G C A C A T G T T G G A G G A G G C G C G G T T T A T G G G ? G C C T G T T A G A C G C C C C G A T C A C T C T A T C A T C A T A G G C G G C T C A A C A T C C C C T T G T C T A T C T T G G C T A G C G A G G G A G G G G A T T T C T C C C G G T C G G G C A G C C T C G T A G T A C T T G A C A G A C T T C A C C C C G A G G C A C G G A G G C T C G G C T A T A G T C C G C G T C C A G C C T T G G T G C G T A G C T C T T A C T C A A A A C T T T T C G G G A C G C ? C C T A C T G T G A T C C G C G A C G C T C A G C T G A C A A G A C C G G T T G C G C C A T G C G A A G G A T G A T A A G G T A C T G A G C C C C G ? C G C A A A C T G G A ? A C A G T G G G G A G G G C A A C T ? G C C T T T C A T G T G G G G T T G G G C C T T C T C G A A G T G G ? G C G T G A ? C G C G T G C T T C G A A C C T C C G G G A C C T A C C C A A G T C A T T G G G G T G C G G G C T G T C C G A T A T C G G A T C T ? A G G T C T T C C G T G A T T C C ? C G A C C T T C ? T A T C A T G G G C G C C A A G T C T G ? C G T T A G T T G C T G G A G C C C G A G G A G G C G ? T T T G G G G A G A A A T G G A C C A G T G T A G C A C C T A T C T A A G C A G A C A T C T G C T G G G T A A C C A G T T G G C C ? A G T C G A A C A C C G G G A G A G C T G T G T G T G G G C C T T C T C G T G A G A T T G G C T C T A G T C T A G A G T G G C G A C G C G C T G A A G T G A C G C G A T A A T T T T A G T C G T G T A G C A G A T C G T G A ? T C G T G T T A T G A G C T C C C C A A T G G T T G A A C G G C G G C G C C C A C C G ? C G G G T A T G G C T C G T A T T T G T G C C C C C A C C C G G A T G G G G G G G T ? C A C A T C G C A G G T ? A A C C T A T A G G G A C G A A ? T C C G C C A T C C T A C G C T G G A T G C G A G G G G G A T C A G G ? A T G A A G C G G G C T C C A G G C G C C C G A C A G T C A G C G T G G A G G C C T T G A A G G T G T C A A G A G G T A T T G A T T G G G C C A T G G A G G C G A A C C T T T T A T G C T C T T G G G G A G T G A G A C C C C T T C C A C T G A T ? G G C A A C C G G C A C A C T T G C G T C A A C T C C C A C T C G T A A A T C G T ? C C ? C G C T G G G G ? A G T A C T T G A T C ? T G C G G A C G G G G ? A T A G G ? G G C T A T T T G T A C C C C T T T G T T A A G A A G C G G T T A C G A T C ? T G G G C T A A G C G G G T A C A T T T C A C T G C A A G C ? C C G A G G C A A C G T G T T A C C C C T G C G A C G C C G T A T T C G A C A C G C G G G C T C C C T A G A A A C T A G G T A A C ? A A C T T G A A G G C C T G C G C G G A G T G T C A A ? A ? A A C G T C T G G T C C C G T G G ? C A G T C G G C C G A C G C T G A G G A T A T G C T C T C G G ? T T T C T G T A A G G T T C T T A G G C C A T C A A C C G A T T G C A G T A G A G C T C C C G T T C G G C G A T C G A T A T G G G G C A T G G G A T A C G G A G C G C G T ? G T A G G C A C G A T C G T A T A T G G G T G C T C T C G C G T T C C G G C A A C G C G T A C C A T A T C C T ? T G C G T C G T T A C T C T C G A T A G G A ? A G A T A T C T G T A G T A T A C G ? A T A C A T T C A C A T T T C C T G G C A A G C A T A C G T C C A C C T C G C A C C C T C A G C G C G A T A T T G C C A G A C C G G G C C C C A G C C A G G A G C C T T A T A T T G G G C C T A C C T A C G C G C T G A A G G G T G C T C C C G C C G C ? C T G T T G A A A C G C G G A C T ? ? C T ? A A C C C T T C C T C C T G C G C G A A T A T A T C A T G T G A T C T G C A G C G G A C T A C G G C G C C A G T T G T T C C G G C G C G G C G G T G G T T G C C C C G G T C T C C G T T A T C G G A T G G G C A G G T C A T C T G G G A C C G A ? C C C C G ? T T T G A T G C G T C C A G C A C C C C T A T A C A A T C G C T T G A G T C G G C A C G C T C A C G T T T G C T C G A C T T G ? C C ? C G C G ? T C G C G G ? A C C G T A C C T A A C T G A G C A T T A G T A C A C T A T A A C T G A G G A G G C A T G A G T G G T C C A C C G C G G G G C T C G T G G G C G T C A C A G A G G C A G T G C C C T G C T C C T C A A G T T C C A T G G G ? C C C G C A G A T G A T T A G G G G G G C G G C T T G C ? G A C C T G G T T C A G T T C G T A C G G A A C G A C T C C A G C A A A T C T T A C T G G T T C G C G C C G C G A G A A C C T C C T A A A G T G T G C G C C C G G A A G A C C T G A G T C C A T G A A A G G T A C C C C C C G C G A C ? A G A C C A A C T A C T T T T G C C C ? C C A T A C ? C C ? T G A G G A T T C G T A C G A G ? G A G T G C T T G C T T C G A G T A A C C C G A G C G T A C T C A A G ? G C T C C C A A T G G T A T T G A T A A G C C G C T G C A G C G ? C C G G G T G C G C T G G G ? G T G T T G C G T C G C C C T A A C G T C T C G A A C A C A T G A C G T C G T T A T C C A C G G ? G G T G G A C C G C C T T A G C G T G G G C A G C T ? T G C A G ? G T G A T C G A A T T C G C G T T A G C C G G T T G C C A C C G T T G G G G G G C G T G T G T G A G G A ? A A T C C C G G C G C G G C A ? G G T T C T G C A T T G T T G G C A A A A A T G T G G ? G G C G G C G C C A C A G A A C A A T C C A C T C A C A T A G A G C A C C T T C A G G ? A T C A C T T A G ? C A A C A T T T C A G A C T G G G G C C C T C G T T G C T C T G ? T T C T ? C A A G T G A ? A A G G C A C C A ? C C G C T C A A C G G A G A A G G T T C A T T C G G G C A T A T T
						T T C A G G G C A C T T ? G G C G A T G C A G T G T G C T A G C A T G T T C T C G C G A T A C T G T C C G A C C G T G T C T T A C T C C C A A T A T C C A T T C ? C C A C C A C G A C C A G G A A G A C G T G A A G T G G T C T G C T A T G A A T G C G C C A C A C T T T T A T G T A ? A C T G C A A A T T T G G A C A A C C G T C A T C T G C A A C A T G T C A A T C A T T C C G A T C T A T G T C A C A T A G T G T G G C C C A C G C C A T A G A G G C A A A T A G G C A C T T C A A C C C G C C A G T C C C T T G G ? G T G A T A T C T T C A G A T C G G G A C C G G G G A G G G ? A G T T C ? T C A A C T T G C T C T A G A A G A A A T T G C G T G C C T T G C G C C A C A T A A T A G A T A T C T G G ? G G G G ? T C G C T ? A C A G G C C ? T C G T G C A A T T G G A G C C T T T T T A A C C ? A G C C T C A A G T T T A T C T G G C T G C ? G A A T G A G T G A C T G G A G T G A A T ? T G G G A C T C G T A C T G A C C C G G A C C A C C C C C C G C A G G A G G G C G C T A C C G C C C C G ? G C G A T G T A C A C A A C G C T C T A G G ? G T G C G G A C A G C A G T G T T C ? C T C T G T T G A A T T G A A G T A G A A A T C A G G C G T G T C T G G A T A T T G C C G A G C G A A G T C C C C A A C A A C T C G A A C G C ? T ? G A G T T A C C G G T A A C T C G A A G G G C G G C C G C C C G G T C T T T A G T T T G T A T C A G G A T A A T A A G G C T C T G A G C A G G C C A C T C T C T G G C ? T T C T T T T G A C C T A C C G A T T C A C C G ? A G G G T T C G C A A A T G G A ? G T A T T G G A C G G C G A T T A A G C ? A G A C T C C G T G C T C A T A G A T T G C G G G G T A G T T G C G C C C T G T G T C A ? C G G T A A T G C C A C G G G G G A G C T G A ? C ? C A T G G C G A T G T C G C G T A C G C A T A G T T T C T A T ? A G A T A C C C A C T T G G G C G G T A T G G C A G T G G C C A G C T C C C T G C T C T G T C C G C T A C G G C G C C C G C C G G G C G T G C G G G C G G G G A ? T T T C A G C T A T ? G C T G G T G A C T C A C T G G G A G C A G T C A G C G A T T G A A G C C C ? C T T T ? T C A C T A G C C A T G G A T T C G G T G T G C T A G G T T G G T T C G T G G A T G T A G C C C C C G C C C G G C C G ? T T G G C T C A C G C G C C T T T A T A G A T T C T T A C C C T C A G A G T T C G G A A C A C T T C T G C C G G C T T T G C T G G ? T C A C G C T C T G G C C A C T A T A C G C G G T C G G T G T C C T C T C G A C C A T T T G G A C C G G G A C A T G A T C G C T C C T G G G T G C A T C G A C T C ? C A A T T A A C T A G A C G C G A A G T G A G T T T G A C T C C G T A C C C G C C A A C G T G G G G C C T G G C A A T A G C C C G G C G C G G T A C T G G T A C T A A G A T G A A T T G C C C A T T T A G G G ? A C G A A C G C A G G C G G A T C T A C C T G A T T C A G T C G C G G T G G T G C G T A G C G A C G A ? C C C G T ? C G T A A C C ? G C A T C T G T G A T C C T C T A G T C A T G C G C C C T G C C C C A A G G G A G A A G T A A G A C G G G C ? C ? T A A C C A C T C C C T G C G C C C G T C C C T T A ? T C ? T T C G ? C A C C C ? A C C T G T G T C T T T T G G G T C G G T T G T G A A G T A G T C C T G T G C A G A G C T A C A C T C G A T ? C T G A G A G T G G T C A T A G T A T T T G T C A A G C G T C C C T T T A T C G G C C T C C T T C T T A C G G A C G C A A T A A G T A C C T C C G T A C C C A G G C T C C C T A G T G G A T T A C T A C T T A C G T G T A G A G G T C T G C A T A T G T T G G A G G A G A C G C C G T T T A C G G G ? G C C T G T T G G A C G A C A C G A T C A C T C T G A C A T C A C A C G C A G C T C A A C A T C C A C C T C T C A A C C G T G G C T A G C A A G C G A A G G G G T T T C T C C C G A T C G G G A A G C T T C G T A G T A C T T A A C A G G C T T C G C C C T C T G G C A T G G A T G C T C C G C T A T A G T C C G C G T C C A G C C T T G G T G C G A C G C T C C G A C T C A A A A C T T T T C G G G C T G C ? C C T A C T G T G A T C C G C G T G C C T C A G T T G A C A A A A C C G G T T G C G C C A A G C G A A G G A T G A G A A G G T T C T G A G C C C C G ? C A C A A T T T T G A ? A C A G T G G G G A G G G C T A T T ? G C C T T T C A G G T G G G G T G G G G C C T T C T C G G A G T G G ? G C G T G A ? C G C G G A C T T C A A A C C T C C G G G A C C A A C C C A A G G C A T T T G G G T G C G G G C T G T C C G A T A G T G G A T C T ? G G G T C T C C C T T G A T T C C ? C G A C C G T C ? T A T T A T G G G C G A C A A G T C T G ? C A T C A G T T G C T G G A G C C G G A G T A G G T G ? C T T G G G A A A A T A C G T T C C A G T G T A G C A A C T C T C T A A G C A G A C A T C T G C T G G G T A A T G A G C T G T T C ? A A T C G T A C G C C G A G A G A G C T G T G G A T G G A C A C T C T C G G G A G A T T G G C A C T A G G C T A G A A T G G C G A C G C G C T G A A G T G G T G C G A T A G C T T T A C T C G T G T A G C A G A T C G T G A ? T C G T G T T A T G A A C T C C C C A A T G G T T G A T A G G G G G C G C C C G C A C ? C A G G T A T G G C C C G T G T T T G T G C C C C C G C C C G G A T G G G A G G G T ? C A C A T T G C A A A A ? A A C C T A T A A G T A C A A A ? T C G G C G A G A C T A C G C C G G A T G C G T T G G G G A T C A G G ? A T A A A G C G G G C T C C A G G C A A C C G A C A A T C T G C G T G G G G G C C T T G T A G A T G T C A A C A G G T A T T G A T T G G G T C A T G G A G G T T G A C C T C T T A T G C T C T T G G G G A G C A A T A G C C C T C T C T C T A A T ? G G C A A C C G G C A C A C T T G C G T C A A C T A C C A T T C G C A A A T C G T ? C C ? C G C T G G G G ? T G C A C T T G T A C ? T G C G G A C G G G A ? A T A G A ? G G C T A T C C G T A C C C C T T T C T T A A A C A G C G C A T A T G G T A ? T G G G A G A A G C G G G C A C G T T A C A C T G C A A T C ? C C G G C G C A A C G G G T T A T C C C G G C G A C G C C G T A T T C G A C A G G T G G G C T C C C T G G A A A C T C G G T A A C ? A A C T T T A A G G C C T G C A C G G A G T G T C A A ? T ? A A C G T C T G G A T C C G C G G ? C A G T C G G C C A A C G A T G A G G A T G C G C T C C C G C ? T T T C C A T A A G G T T C T T A G G C C A C C A G C C G A G T G C A C T G G A G C T C C C G T G C G G T G A T C G A C A T G G G G C T T G G G A T A C G G A G T G C G T ? A T A G T C A C G A T C G T T T G T G G G T A C A C T C A T G T T C C G G C A G C G T G T A C C A T A T C C T ? T G T G T C G T T T C T C T C G A T A G G A ? A A A C A T C T G T A G T C T A C G ? A T A C G T T C A C A T T T C C T G G C A A G C A C A C G T C C A C T T C G T A C C C T C A G C G C A A C A T T G C C A G G C C G G G C C C C A G C C C G G A G C C T T A T A T T G G T C C T A C C T A C G C G T G A A A G A A T G C T C C T G C C G A ? C T G T T G A A A C G C G G A C T ? ? C T ? A A C C C T T C T T C C T G C G C G A G T A T G T C A C G T G A C C G G C A G C T G A T C A C C G C G C C A G T T G T T A C G G C G C G G C G G T G G T T G C T C C G G T C T C T A T C A T T G G G C G G G C A T G T C A T C T G G G A C C G T ? C C C C G ? T T T G A T G C G T C C A G C A C C C C T A C A G A A T C G C T T G A G T C G G C A C G C G C A C G T T T G C T C G A C T T G ? C C ? C G C T ? C C G C T G ? C C C G T A C C T A A C C G A T C A T T A G T A C C C T A G A A G T T A G G T G G C T T G A G T G G T C C A C C G C G T G T C T C T T G A G C G T C A C A G C G A A A G C G C C C C G C T C A T C A G A T T C C A T G G G ? C C C G T A G A T T A T T A G G G G G G T G G C T T G C ? G A C C T G G C T C A G T T T G A A C G G A G C G A C T C C A G C A A A T C T T A A T G A T T C G C G C C G C A A G A A C C T C C G A A T G T G T A G A C C C G G A G G A C C T G A G T C C A T G A T G A A T C C C C C C C G C G A C ? A G A C C A C C T A C T T C C G C C C ? C G A A A T ? C C ? T G A G G A T T C G T A C G A G ? G C G T G C T T G C T T C G A G C A A C C C G A T C G C G C T C A G G ? G T T C C C A A T G G T A T A C G A A C G T C G C G G C T G C G ? C C G G G T G C G C T G G C ? G T G T T G C G G T G C C C T A A C G T C T C G A G C A C G T G A C G C C T A C A T C C C C G G ? G G T G G A C C G C C T T A G C G T G G G C T T T T ? T G A A G ? G T G A T C A A G G T C G T G T T A G C C G G T T G C C A C C C T T G G G G G G C G T G T G T G A G G A ? G A T C C C G G C G C G G C A ? G G G A T T G C A T T G T T A G C A A A A A T G G G G ? G A C G C C G C C A C A G G A C A A T C C A C T C C C A T A A A G C A C T T T C A G G ? A T C A T T T A G ? C A A C A T C T C A G A C T T G G G C C C C C T T T G C T C T G ? T C T T ? C G A G T G A ? A A G G C A C T A ? C C G C T C A A C G G A G A A G G T T C A T T C G G G C A T G T T
	KAP11:C6A88ANXX:3:250407292	 1	T C C C ? G G C G C T G C G G C G A T A C A G T G C G C T A G C A T G ? T T T C A C G A T A C C G T C T G ? C C G T A C C T T G C ? C C C A ? T A A C A C T T C ? C C A C C A C T A C T A G G G ? G A C G T G A A T T G G T C T G C T A T G A G T G C G C C G C A T G T G T A C G T A ? A C C G C A A A T T C C G A C C G C C G T C A T T T G T G G C A G G ? C A A C C C T C A C ? A ? C T A T G A C G C A C A A T C A G G G G C A C G C C C T A G A G ? T C C A C A G G C A C T T C ? A C C C G C C A G T C C A T T G T C A A A T T A C C T T C A G A T C ? G G G C C G G G G C G G G C A G C C C ? T C A G C T T G C T C T A G G A G A A A T C G G G T T T C T T G C G C C A C A T A A T C G G T ? T C T ? G T G ? G G T T C A C T C A A A G A T C A ? T G T C T A A T A ? G A G T C T C A T T A A C C C A G C C T C A T G T T T G C C T G G C T G C C G A A T G A G T G A C C ? A A G T G A A C G T C G G A C T C C T ? C T G A C ? T G G A A C G T C C ? C C G C T A G A ? G G C G C T A C C G C C A C ? A G T G A T G T A C A C A G G G C T C T A G G G A T ? C G G A C A G T A G T G T C C C C T C T G T T G A A T T ? A A G C A G A A A T A A G G A ? T G G C T G A A ? A T T T C C G A G G G A G G T C C C ? A A C A A C T C G A G C G C A T T G A G T T G C C A G T A A C T C G C A G ? G C G G C C G C C C G G T C A T T A G T T T A T A T C A G ? A T T A T A A G G C T C T G A G C A G G C C A C T C G C T G A C ? C T C T T T T G G C C T A C C G A T T C A C C C A A G G G T C C G C A ? A T G G T A G T C T T G G A C G T T G A C T A A G C ? T G A C C C C G T G T T C A T T G G T ? G T A G G G T G G T T G T A C C C T G A A T C A G C G G T A G ? G C C A ? G G G G G A G C T C A T C C C A T ? G C C A T G ? C G C G T A C G C A ? A G T ? T C T A T ? A G T C A C T C A C T T G G G C G G T ? T G G C A G T G A C C C G C T C C C T G C T C T A C C C G C T T C G G ? A C A C G C ? G G G C A T G C G G A C ? ? A G A G T C T T ? G C T A G ? A A T G C T G A C T C A C T G G G ? G C A G T C G T C G A T T G A A G T C C T C T T T A T C A C G A G G C A A G G A T C C A A T G T G C T A G C T C G G ? T C ? C A G G T G C A G T C C C C G C C T G G C C G C T A G G C T C T A G C G T T T C T A G C G C G A A T C A T G C ? C A G G T T C C G ? A T C A A G T C C G C C G G C T C T ? C T G G G T C A C G C ? G C G G C C A C G A T A C C ? T G T C G G C G T C C T C A C G A C C C T ? T G G A C C G G G A C A T G A T C G C T T C C G G G T G C A T C G ? C C C G T A A ? T A A C T G G A C G C G G A G T G A G T G T G A C T C T G T G C C A G C ? T A ? G T G G G G C C C G G C A A C C G C C ? G G C G C G G C A C ? A G T A C A A A G ? T G G A T A G A C C A C T C A G A G ? A T G A A ? G A G G ? C ? G A A C T T C C T G A T G C A T T C G C G G T G G G G G G C A G C C A C A A ? T T C G T ? C G T G A C C ? G C G T C G G G G G ? C T T C T A G T C A ? G C G A ? C T G A C C C G C G G G A G A A G T A A G G G A G G C C C G T A T C C A C T C G C T G C G G G C G T T C C T T T A T C C T T G G T C A C C T ? ? T ? T T T G T ? T T T T G G G T C T G T T G T G ? A A G T A C C C T G T G C A G G A C T A C A C C C G A T C C T G A G G T T G G C C A T C T T A ? T T G T C C A G C G ? C C T T G T A C C G T C C T ? C T G C T T G C ? G A C G C A A T A T G T A ? C C C C G T G C T C A G G C T C C C T G G T G G A T C A C T A C T A A C G G G T A G A G G T C C G C A C A T G C A A G A G G ? G G C G T G G ? T T A T G G G ? A C C T G T T A A A C G C C C C G A T C T C T C T A T C A T C A T A C G C G G C T C A A C A T C C C C T T G T C T A T ? T T G G C T A G C G C G G T A G G ? G A T C T C C C C C T G T C G G ? C A G C C T C G T A G T A C T G A A C A G A C T T C A C C C C G A G G C A C G G A G G C T C G G C T ? ? A A T C C G C G T C C A G C C T T G G T G C G A A G G T ? T T A G T C A A G A C C T T T C G G G A T G C A T C T A C T G C G A T C C G C G A G G C T C A G C T G A C A A G A C C G G T T G C G ? C ? T G C G A A G G A T G A T A A G G T A C T G T G C C C ? G G C G C A A A C T G G A C A C ? G T G G G G A G G G C A A C ? ? G C C T T T C A T G T G G G G T T G G G T C T T C C C G A A G T A G G G C G T G A ? C C C G T G C T T C G C A C C T C C G G G A C C T A C C C A A G T C A T T G G G T T G C G G G C C G T C C G A T A T C G G A T C T A A G G T C T T C C G T G A T C C C G C G A C C T T C G T A T C A T G G G C G C C G A G T C C G C C G T T A G T T G C T G G A A C C C G A G G A G G C G C T T T G G G G A G A A A C G G A ? ? A G T G T A G C A C C T A T C T A A G C A G G C ? T C T G C T G G G T ? A C C A ? C T G G C C G A G C C G A A C A C C G G G A G ? G C T G T ? T G T G G G C A T T C G C G T G A G A C T G G C T C A A G T C ? A G A G T G G ? G A C G C G C A G ? A ? T G A C G C G A T G A T T T T A ? T C ? T G T A G C A G A T C G T G A G T C G ? G C T A T G A G C T C C C C A A T G G T C G A A C A G C G G C G C T C A C C G T C G G G T T T G G C ? C G T A T T T G T G C C C C C A C C C G C A T G G G G G T G T A C A C A T C G C C G G T C A A C C C G C A G G G A C G A A T T C C G C C A ? A C T A C G C T G G A T G C G A G G G G G A T G A G G C A T G T A ? C G A G C T C C A G G C G C C C ? A C A G T C A G ? G T G G A G G C C T T G A A G G T G T C A A G A G G T A T T G A T T G G G C C ? T ? G A T G C G A A T C T T C T A T G C C T T T ? A G G A G T G G ? A C C C C ? T C C A C T G A T T ? G C A A C C G A C A C A C T T G C G T C ? A C T C C C A C A C G T A A A T C G G T C C ? C G C T G A G G ? A G T A C A T G A A C C ? G C G G ? C G G G G ? A T A G G G G G C T A T C C G T A C C A C T T T G T T A A G A A G C G G T T A C G A T A G T G G G C T A ? G C G G G T A C A T C T C A C T G C A C G C A C C G A G A C A A C G T G T T A C C C C T G C G A C G C C G T A T T T G A C A C G ? G G G C T C C C T A G A A A C T A G G C A A C A A A C T T G A A G G C C T G C G A G G A G T G T C A A T A G A A C G ? C A G G T C C C G T G G T C A G T C G G C C G A C G A T G A G G A T A T G C T T T C G G ? T T C C T G T A A G G T T C T ? A G G C C A T C ? A C C G A T T G C A G T G G G G C T C C C G T T C G G T G A T C G G ? A T G G G G C A T G G G A G G C G G A G C G C G T ? G T ? G G C A C G A T C G T A C A T G G G A G C T C T C G C A G T ? C G G C A A C G C G T A C C A T A ? C C T T T G C G T C G G T A C T C T ? G A T G G G A A A G A T A T C T G T A G T A T A C G T A T A C A T T C A C A T T T C C T G G C A ? G C A T A C G T C C A T C T C G C A C C C C C A ? C G C G A T A T T G C C A G A C C G G G C C C C G G C C ? G G A G C C T T G T A T T G G G C C T A C C T A C G C G C T G A A G G A T ? C T C C C G C C G C G C T G T C G A T ? C ? C G G G C ? T G C T T A A C C C ? T C C T C C T G C G C G A A T A T A T C A T G T G A T C T G C A G C G G A C T A C G G C G C C A G T T G T T C C G A C G C G G C G G T G G T T G C T C C G G T C T C C G T T C C C G G A T T G G C A G G T C ? T C T G G G A C C A A A C ? C C G C T T T G A T G C G T C C ? G C A C C C C G A T A C G A ? C ? C T C G A G T C G G C A C G C T C ? C G T T T G C T C G A C C T G ? C C G C G A G T T C G C G G C A A C G T A C C T ? A C T G ? G C A T ? A G T A C A C T A G A A C T G A G ? A G G C A T G A G C G G T C C A C C G C G T G G C T C G T G G G C G T C A C A G A G G C A G T G C C C T G C T ? C T C T ? G T T C C A T G G G ? C C C G C A G A T G A ? T G G G G G G G C G G C T T G C C G A C C T G G T T C A G G T C G T A C ? G A G C G A C T A C A G C A A A T C T T A C T G G C T C G C G ? C G C G A G A A C C T G C T ? A A G T G T G ? G C C C G G A A G A C C T G A A T C C A T G A A A G A T A C C C ? C C G C G A C C A G A C C T A C T A C T T T C G C C C ? C C A T A C G C C T T G C G G A T T C G T A C G A G T G A G T G C T T G C T T C G G G T A A C C C G A G C G T A C T C A A G C G C T C C C A A T G G A A T T G A T A A ? C C G C T G C A G C G A C C G G G T G C ? C T G G G T G T G T T ? C G T C G C C C T A A C G T C T ? G A A C A C A T G T C G T C G T T A T C C A C G G C G ? T G G A C C G C C T ? A G C G T G G G C A G C T ? T G C A ? T G ? T A C C G T A T C C G C G T T A G C C G G ? T G C C A C C G ? G G G G G G G C G T G T G A ? A G G A A A G T C C C G G C G C G G C A G G G T T C ? G C ? T T G T T G G C A A A A A T G T G G ? ? G C G G ? G C C A C A G ? A C T A T C C A C T C A C A T A G A G C A C T T T C A G G G A A ? G C T C A G C T A A C A T T T C A G A C T G C G G T C C T C G T T G C C ? T G ? T T C T ? C ? A G T G A C A A G G C A C C A A C C G C T C A A C G G A G A A G A T T C G ? T C T G G C A T A T T
						T C C C ? G G C A C T G C G G C G A T A C A G A G T G T T A G C A T G ? T T T C A C G T T A C C G T C T G ? C C G T G T C T T G C ? T C C A ? T A A C A C T T C ? C C A C C A C T A C T G G G G ? C A C G T G A A T T G G T C T G C T A T G A G G G T G C C G C T C G T T T A C G T A ? A C C G C A A A T T C C G A C C A C A G T C A T T T G T A G T A G G ? C A A C C C T C A C ? A ? C T T T A T C G C A T C A T G A G G G G C G C G C C C T A G A G ? T C A A C A G G C A C T G C ? A C C C G C C A G T C C A T T A T C G T A T T A C C T T T A G A T T ? G C G C C G C G G C G G G T A G C C G ? T C A G A T T G C T C T A G G G G A A A T T A G G T G C C T T G C G C C G C A T T T T C G G T ? T C T ? G T G ? G G T T T G C T G A C A G G T C A ? C G T C T A A T A ? G A G T C T T A T T A A C C T A G C C T C A T G T T T G C T T G G T C G C C G A A T G A G T G A C C ? G T G T G A C C G T G G G A C C C G T ? T T G A C ? T G G A A C A C C C ? C C G C A A G G ? G A C G C T A C T G C T A C ? A G C G A T T T A C A C A A G G C T C T G G G G A T ? C G G A C A G T A G T G T C C C C T C C G G T G A A C T ? A A C C A G A A A T A A G G A ? T G G A T G A A ? T T T T C C G A G G G A G G T C C C ? A A C A A C T C G A G C G C A T T G A G T T G C G A G T A A C T C G A A G ? G T G G T C G C C C G G A C A T T A G G T T A T A T C A G ? G T T G T A A G G C T C T C A G C A G G C T A C T C G C T G G C ? C T C T T T T A G T C T A C C G A T C C A C C C A C G G G T C C G C A ? A T G G T A G G A T T G G A C G T T G A T T A A G C ? T G A C C C C G T G T T C T T T A G T ? G T A A C G T G G T T G C G C C C T G T A T C A A A G G T A G ? G C C A ? G T G G G A G C T C A T C C C T T ? G C C A T G ? C G C G T A C G C A ? A G T ? T C T A T ? A G T C A C T C A C T T G G G C G G T ? T G T C A G C G G C C C G C T C T C T G C T C G A C T C T C T T C G G ? A T A C G C ? G G G C A T G C G G G C ? ? G G A G T C T C ? G C T A T ? G A T G C T G A C T C A C T G G A ? G C T G T C A T C G A T T G A A G T C C T C T T T G T T A T G A G C C A A G G A T C C A A T A T G T T A G G A T G G ? A C ? C G G G T G C A G T C C C C G G C T G A C C G A T T G G C T C T A G T G C C T C G A G C G C G T A T T G T G G ? C A G G T C C A G ? T T C G A G C C C G C T G G C T C T ? C T G G G T C A T G C ? G C G A C C A C G A T C C C ? G G T C G A T G T C G T T A C G A C C C T ? C G G A C C G G A A T A T G A T T A C C T T T G G T T G C A T A G ? C T C G T A A ? C C A C T G G A A G C T G A G T A A G T G T G A C T C T G T A C C C G T ? T G ? G T T G G G C C C G G C C A C C G C C ? G A C G C G G C A C ? A G T T C A A A G ? T T G A A A G A C C A C T C A G A G ? A T G A A ? G C A G ? C ? G A A C T T C C T A A T G C A T T C C C G G T G G G G C G C A G C C C C A A ? T C C G T ? C G T G A C C ? A C G T C G G G G G ? C T T C T A G C C A ? G C G A ? C T G A C C C G A G G G G G A A G C A A G A C A G G C C C G T A T C C A T G C G C T G T G G C C G C T C C T T T A T C C T T G G T C A C C T ? ? T ? T T T G C ? T T T C G G G T C G G T T G T G ? A G G T A C T C T A T G C A G A G C C A C A C T C G A T C C T G A G G T T G G C C A T A G T A ? T T G T C C G G C G ? C C T G T T A C C G T C C T ? C T T C T T G C ? G A C G C A C T A T G T A ? G T C C G T G C T C A G G C T C C C C A G C G G A T C A C T A C T T A C G T G T A G A G G T C C G C A C C T G C A G G A G G ? A G C G T G G ? T T A T G G G ? A C C T A T T G A A C G C C A C G A G C A A T C T G T C A T C A T A C G C G G C T C A T C A C C C C C T T G T C A A C ? T C G G C T A G C G C G G G A G G ? G G T C T C C C C C T A T C G G ? A A G C C T C G T A G T A C T G A A C A G G C T T C A C C C T G T G G C A C G G T T G T T C G G C T ? ? A A T C C G T G T C C A G C C T T C C T G C G A A G G T ? T T A G T C A A G A C C T T T C G G A C T G C A T C T A C T G C G A T C A G C G T G C C T C A G C T G T C A A G T A C G G T T G C G ? C ? A A A G A A A G G T G A T A A G G T A C T G A G C C C ? G G C G C A A A C T G G A C A C ? G T G G G G A G G G G T A T ? ? G C T T T T C A T G T G G A G T T G A G T C T T C C C G G A G T A G G A C G T G A ? T C C G T G C T T C G C A C C T C C G G A G C C T A T C C A A G T C A T T G G G G T G C G G G C C G C C C G A T A T T G G A T C T A G G G T C T T C C T T G A T C C C G C G T C C T T T G T A T C A T G G G C G C C A A A T C C G C C A T C A G T T G C T G G A G C G G G G G G A G A C G C T T T G G G G A G A A A C G G A ? ? A G T G T A G C A C C T A A C C G A G C G G A C ? T C T G C T G G G T ? A T C A ? C C C G C C G A G C A G A C C A C T G G G A G ? G C T G T ? T A T C G G C A T T C G C G T G A G A C T T G C T C A A G T A ? A G A G T G G ? G A C G C G C A G ? A ? T G G T G C T A T G G T T T C A ? T C ? C G T A G C A G A T C G T G A G T C G ? G C T A T G A G C C A T C C A A T A G T C G A T A A G C G G C G C T C A C A G C C G G G T T T G G C ? A A T A T T T G T G C C C C C A C C C G C T C G G G A G T G T A C A C A T C G T C A G T C C A C C C G C A A G G A C G A T T C C G G C C A ? A C T G C G C T G G A T G C G A G G A A G A T G A G G C G T G T A ? C A A A C T G C A G G C A C C C ? A T A G T C A G ? G T G G G G G C C T T G A A G A T G T C A A G A G G T A T T G A T T C G G C C ? A ? G A T G C G A A T C T C C T A T G C C T C T ? A G G A G C A G ? A C C C C ? C C C A C T G A T T ? G C A A C C G A C G C A C T T G C G T C ? A C T A C C A T A C G C A A A T C G G T C C ? A A C T A A G C ? T G T A C A T C A A C C ? G C G G ? C G G G G ? A C A A G G G G C T A T C C A T A C C C C T C C G G T A A G C A G C G G T T A C G A T A G T A G G C G A ? G C G C G T A C A T C T C A C T G C A A T C A C C G A C A C A A T G G A C T A C C C T T G C G A C G C T G T A T T T G C C A C G ? G G G C T C C C T A G A A G C C C G G T A A C A A A C T T T A A G T C C T G C G A G G A G T G T C A A T T G A T C G ? C A G A A T C C G T G G T C A G A C G G C C G A C G A T G A G G G T A T G C T T C C G G ? T C T C T G T A A G G T T C T ? A G G C C A T C ? G C C G A T T G C A C T G G A G C T C C C G T T C G C T G A T C G G ? A T G G C G C A T G G G G G G C G G A C C G C G T ? A T ? G T C A C G A T C G C T C A T G G G A G C A C T C G C A T T ? C G G C A A C G C G T A T C A T A ? C C T T T G T C T C G G C A C T T T ? G A T G G G A A A A C T C T C C G T T G T C T A C G T A T C C G T T C A C A T T T C C T T G C G ? G C A T A C G T C C G T C T C G T A C C C C C A ? C G C A A T A T T G C C A G A C C G G G C C C C G G C C ? G G A G C C T T A T A T T G G T C C T A C C T A C G C T C T A A A G A A T ? A T C C T G A C G A G C T G T C G A T ? C ? T G G G C ? T G C T T A C C T C ? T C C T C C T G C C C G G A T A T A T A A C G T G A T T T G C A G C G G A T C A C G G C G C C A G T T G T C C C A A C G C G G C G G G G G T T G C T C C G G C C T C T G T C C C C G G G T G G G C G G G T C ? T T T G G G A C C A T A G ? C C T C T A C G A T G T G T C C ? G C A C T C C G A T A G A A ? C ? C A C G G G T G G G C A C G C G C ? C G A T C G C T C G A G T T G ? C C G C G A T T T C G C G G T A A C G T A T C T ? A C C C ? T C A T ? A G T A C A C T A G A A C G G A G ? T G G T A T G G G C G G T C C A C C G C G T G G C T C G T G A G C G T A A T A G A G G C A G T G T C C C G C T ? A T C T ? G T T C T A T G G G ? C C C G C A G A T G A ? T A G G G G G G C G G C T G G C C G A T C T G G C T C A G T C T G T A C ? A A G C G A C T C C A A C C A G T G T T G A T A G C T T G C G ? C G C G A G C A C C T G C T ? A A G T G T G ? G C C T G G G A G A C C T G A A T C C A T G A T G G A T C C T C ? C T G C G A A C A G A C C T A C T A C T T T C G C C C ? C G A T A C G C C T T G C G G A T T C G T A G A A A T G A G T G C T T G C T T C G G G C G A T C C G T T C G T G C T C A A G C G T T C C C A G T A G A A T T G G T A C ? C C G C T G C T G A G A C C G G G T G C ? C T T G G T G C G G T ? C G T C G C C C T T A T T T T T ? G A A C G C G C T T C G T C T A T G C C C A C G G C G ? T A G A C C G C C T ? A G C G T G G G C A G C T ? G A C G ? T G ? T T C C G T A G T C A T A T T A G C C C G ? T G C C A C C C ? T G G G G G G C G T G T G T ? A G G A T G G T C C C G G C G C G C C A G G G T T C ? G C ? T T G C T G G C A C A A A T G G G G ? ? A C G G ? G C C A C A G ? A C T A T C C A C T C A T A A A A A G C A T T T T C A G G G A A ? A T T T A G C T G C C A T T A T A G C C T G C G G T C C T C G C T G C C ? T G ? T C C T ? C ? A G G G A C A T G G C A C C A A C C G C T C A A T C G A G T A G A T T C G ? T C T G G T A T G C C
	KAP13:C6A88ANXX:3:250407291	 1	? C C ? ? G G C G C T G ? G G ? G A T A C ? G T G ? G C T A G C A T G ? T T T C A C G ? T A C ? G T C T ? C C C G ? A C C T T A C ? C C ? A ? T A A C A C T T T A C C A C C A C T A C ? A G G G A G A C G T ? A A T T G G T C ? G C T A ? G ? G T G C G C C G ? A T G T G T A C G ? ? T A ? ? G C ? ? A T T C C G A ? C ? C ? C ? C A T T T ? T ? G ? A G G T C A A C ? C C C A C A G ? ? T ? ? ? A C G C A ? A ? T C A G ? G G C A ? G C C ? T A ? ? ? ? T C C A C A G G ? A C ? T C C A C C C G C C G G T C C C T ? G T C A ? A T T ? C ? ? T C A ? C ? C G G G ? C C G G G G A G G G C A ? C C C A ? C A G ? T T G ? ? C ? A G G A G A A A C ? ? G G ? T T C T T G C ? ? C A ? A T A A T A A G T A T C T ? G ? ? ? G G ? T C G ? ? ? ? A T G A T ? A ? T G A C T A A T A T G A G T C T ? ? ? T ? A C C C A G ? C ? ? A ? G ? ? ? G C C T G ? C ? T C C G ? A T G A G T G A C T ? ? ? ? T G A A C G T G ? G ? ? T C C T ? C T G A ? ? T G G ? C ? ? T C C T C C G C T A G A ? G ? C G ? T ? C T ? C C A ? G ? ? ? G A T G T A ? ? ? A G G G C T ? T A G G G A T ? C G G ? G ? G C A G T G T ? C C C ? C T ? T T G A A T T G A A G C A ? A ? A T A A G G ? G ? G G ? T G A A ? A T T T C C G A G G G A G G T C C ? C A A C A A ? T C G A G C ? C A ? ? G A ? T T G ? C G G T ? ? C T C G ? A G A G C G G C C G C C C G G ? C T T T A G ? T T A T A T C ? G ? A T T A T A A G G C C C T ? A ? C A G G C C A C T C G C T G A ? C C T C T T T ? G G ? C T A C C ? A T T C A ? C ? ? A G G G T C C G C A ? ? T G ? ? T ? T ? T T G G A C G T T G A C T A A G C ? T ? A C C C C ? T ? T T C A T T G ? T A G ? ? ? G ? T A ? T T ? ? A ? C C T G A A T C A G C ? ? T A G T G C ? A A ? G G G G A G C ? ? A T C ? C A T ? C C G A ? G ? C G C G T ? C G C A ? ? G ? ? T C T ? T ? A G T T A C ? C ? C T ? G G ? C G G T ? T G G C A G T ? A C C A G C T C C C ? ? C T C T ? C C C T ? T T C ? ? ? ? ? ? C G C ? G ? G ? G ? G ? G ? A C A ? ? ? ? G T C T T ? G C T A G G ? ? T G C ? ? ? C T C ? C T G G A ? ? ? ? G T C ? ? C ? A T ? G ? A G T C C T C T A T ? T C A C G A G ? C A A G G A T C ? A A T G T G C ? A G C ? T G G C T C T C A G G ? G T A G T C ? ? C G C C T G G ? C G C T A G G C T C A A G C G T T T ? ? C T ? G C G A C T C A T G C ? C A ? G T T ? C G ? ? A C A A G T ? C G C C ? G C ? C T G C T C G G T C A C G C ? ? C G G C C A C G A T ? C C C T G T ? G ? C ? T C C T C A C G A C C C T T T G G A ? C G G G A ? A T G A T C G C T T ? T G G ? T G C A T C G A C C C ? T A A T T A A C ? G G ? C G C G G A ? T G A G T ? ? G ? ? T C T ? T G C C A G ? ? ? A ? G T G G G ? C C ? G G C ? A C ? G C C ? G ? C G C G G C ? C T ? G T ? ? ? A ? G G T T G A T A G C C C A C T C ? G A G G A T G A A ? G A G G G T ? G A A ? T T C C T G ? T G C A T T ? ? C ? G T G G G G G G T A G C G A C A A ? T C C G T C C G ? G A C C ? G ? ? T C T G G G ? T C T T C C ? G C C A T ? C G ? T C T ? A C ? C ? ? G G G A G A ? G T ? A G G G G G G C C C ? T ? T C ? A C ? C G C T G C G ? G C G T T C C T T T A T C C T ? G G T C A C C T G ? C C T T T G ? ? T T T T ? G G T C T G T T G T G C A ? G T A C C C T G T G C A G ? A C ? A C A C C C ? ? T ? C T G A G G T T G G ? C A T C G T A C T T G T C A A G C ? T C C T T G T A ? C G ? C C T ? C T G C T T A C A G A ? G C A A T A T ? ? A ? C ? C C G ? A C T C A G G C T C C C ? G ? T G G ? T C A C T A C T A A C G G G T A G A G ? ? C C G C A ? A T ? T T A ? A ? G ? G G C G T G G ? C T A T ? G G T A C C T G T T A G A C ? C C C C G A T C T C T C T A T C A T C A T A G G C G G C ? C A A C A T T ? C C T T G T ? T A ? C T ? G G C T ? G ? G C G G T A G G G G A T T T C T C C C ? G T C G G G C ? G C C T C G T A G T ? C ? G G A C A G A C T T ? A C C ? C ? A G G C A C G ? A G G C T C G G ? T ? ? ? G T C ? G C ? T C C A G C A T T G G T G C ? ? A G C T ? T T A G T C A A A A C T T T T C G G G A C G C A ? C T ? ? ? G T G A T C ? G C G A C ? C T C A G C T G ? C A A G ? C C G G T T G C G ? ? A ? G ? G A A A G A ? G ? ? A A G ? T A C T G T G C C C ? G G C G C A ? A ? T G G A C ? C C G T G ? G G A G ? G C A A C T ? G C ? T ? C C A T G T G G ? G T T ? G ? C C ? T C ? C G A A G ? A G ? G ? G T G A G C G C G ? G C T ? C G A A C C T C C G G G A C C T A C C C A ? G T C A T T G G ? ? T G ? G G ? C T G ? C ? G ? ? G ? C G G A T C T ? A G ? T C T T C C G T G ? T C C C ? C ? A ? ? T T C ? T A T ? A T G ? G C G C ? ? A G ? C ? G C C ? T T A ? T T G C T G ? A A C ? ? G A G G A G G C G ? T T T G G G G A G A ? A T ? G A ? C A G T ? T A ? ? ? C C T ? ? C ? A A G ? A ? G C C ? C T G C T ? G ? T ? ? C G ? ? T C G G C C ? ? ? C C G A A C ? ? C G G G ? G A G C T G T G T G T G G G C C T T C G A G T G A G A C T G G C ? C A A ? T C T A G A ? T G G ? G A C G C ? C A G ? A ? ? ? ? ? G C ? A T G A ? ? T T A G T C ? ? G T A G C A G A T C G T T ? G T C G T ? T T A T G A G C T C C ? C A A ? G G T T G A A ? G G C G G C G C T C A ? C G T C G ? G T A T G G C T ? G T ? ? C T G T G C ? C C ? ? C C C ? G A ? G G G A G G G T A C ? C G ? C G C A A G T ? A A C C C A C A ? G G A C ? A A ? ? C C G C C A G C C ? A C G C T G G A ? G ? G A ? G G G ? A T C A G G ? A T G A A ? C G G G C T C C A G G ? G ? ? C G ? C A G T C A G C G ? G G ? G G C ? ? T ? A A ? G T G ? C A ? G A ? G T ? T ? ? ? T ? G G G ? C A T G G ? G G ? ? A A T C ? ? C T A T ? C C T T T G A G G A G C G A ? A C C C C ? T C C A ? T ? A T T ? G C A ? C C G G C A C A ? T T G C ? T C A T C T ? C C A C T C G T A A ? T C G G ? C C ? C G C T G G G G T A G ? A C T T G A T C ? T G C G G A ? G G ? G ? A ? A G G G G G C T A T T T ? T A C C ? C T T T G ? ? ? A ? A A G C G G T T A C G A T C G ? ? ? G C ? ? ? G ? G G ? T ? C A T T T C ? C T G C ? A T C A ? ? ? ? G ? C ? A ? G T G T T A C C C ? T G C G A ? G C ? G T A T T ? G A C ? C ? ? G ? G C T C C C T A G ? ? A C ? A G G C ? A C A A A C T T G A A ? G C C ? G C ? ? G ? A ? T G T C ? A ? ? ? ? A C G ? C A G ? A C C C G T ? ? T C T G ? C G G ? C G ? C ? A T G A G G ? T A T G C T C T C ? G T ? T C C T G T A ? ? G T ? C ? ? ? G G C C A T C ? A C ? G A ? ? G C ? G T A G ? G ? T C C C G G T ? ? G C G A T C G G ? A T ? G G G C A ? G ? G ? ? A C G G ? G ? G C A ? T ? T ? G G C A C G A T C G T ? C A C G G G T ? ? T C T C G C A G T C C G G C A A C ? C G T A C G A T A ? ? C T ? T G ? G T C ? T ? A C T C T C G A T G G ? A G A G ? T A T C T G T A ? T A T ? C G T A ? A ? ? T T C A C A ? T T C ? ? G G ? A A G C A T A ? G T C C A T C T ? ? C A C C C T ? A ? ? G C ? A T A ? T G C C A G A C C G G G C C C C A G C C A G G A ? C C T T G T A ? ? G G G ? C T ? C C T A ? ? ? G C ? G A A G G G T ? C ? C C C G C C G C ? C T G T C G A T ? A ? ? G G G C ? G G C T T ? A ? C C T ? C C T ? C T G C C ? G A A T A T A T C A ? ? T ? A T C T G ? ? G C G G A C T A C G G C ? C C A G T T G T T C C G A C G C G G C G G T G G T T G C ? C C G ? T ? T C C G T T ? ? C G G A T ? G ? ? A G G T ? A T C ? G G G A C C A ? ? C ? ? C G C ? T T ? A T G ? G T C C ? G C ? C ? C C G A ? A ? ? ? T C G C ? T G A G T ? ? G ? ? ? ? C T C G C G ? T ? G ? ? C G A C ? ? ? ? C ? G ? ? ? G ? T C G ? G ? ? A C C ? T ? C C T ? A C T G ? G ? A T ? A G T A C ? C T A T ? A C T G A G ? A G ? C ? T G A ? T G G ? ? C ? C C G C G ? G G C T C G T G A G C G ? C A C A G A ? ? C ? G ? G C C ? T G C ? C ? T ? T ? G T C ? C ? T G ? ? T ? C ? ? C A G ? T ? A ? T A G ? G G G ? C G G C T T G C C G A C C ? ? ? T ? C A G T T ? G T A C G G A A C G A C T A C ? ? C A A A ? C T T A ? T G G ? ? C ? ? G ? C G C ? ? G A A C ? T C C T ? A A G T G T G C G C C C G G A ? G A C C T G A G ? ? C A T G A ? A ? ? T ? C ? C C C C G C G ? C ? ? G A C C ? A C T A C T T T C G C C C A C C A ? A C ? C C T T G C G G ? ? ? ? G T ? ? A A G T ? A G T G C T T G C T T C G ? G T A A ? C ? G ? G ? ? ? A C ? C A A G ? G T ? C ? C ? A T G G A A T A G A ? A A ? C C ? C ? G C ? G C G A C C G ? G ? ? C G C ? G G ? T G T ? ? T G C G T C G C ? C ? A A C ? T C T C G A A C A C A T ? ? C G T ? G T ? A ? ? C A C ? G C ? ? ? G ? A C C G C C T ? A G C G ? G ? G C A G C T ? T A ? A ? ? G G T A C C G A ? T C C G C G T T ? G C C G G T ? ? ? C A C C G ? G G G G G ? G ? G T ? ? G A A ? ? G A A ? A T C C ? ? G C G C G G C A G G G T T C T G C A T T G T ? G G C A ? A A ? ? G T ? G ? G G ? G G C G C C A C A G ? A ? A A T C C A C T C ? T ? ? A G A ? C ? C C T ? ? A G G C A T C G ? T C ? G C C G A C A T ? A C A G ? C T G G G G C C C T C G T T G C T C T G C T T C T C ? A A ? ? G A C A A G G C A C C ? ? C ? G C T C A ? ? G G A G A ? G G ? T ? ? T T C T G G ? A T ? T T
						? T C ? ? G G C A C T G ? G G ? G A T G C ? G T G ? G C T A G C A C G ? T T T C A A G ? T A C ? G T C T ? A C C G ? A T C C T G C ? T C ? G ? T A T C C C T C T A C C G C A A C T A C ? A G G G A G G T G T ? T A T T G G T C ? G C T C ? G ? A G G T G C C G ? T T G T G C A T G ? ? T A ? ? G C ? ? T T T C C G A ? C ? C ? G ? C A T C C ? T ? G ? A G G G C A A C ? C C T A C A G ? ? T ? ? ? A C G C A ? A ? T G A G ? G G C A ? G C A ? T A ? ? ? ? C C A A C A A A ? A C ? T C C A C C C G T C G G T C C C T ? A T C A ? A T T ? C ? ? T C A ? C ? C G G G ? C C G G G G A G G A T A ? T C C A ? C A G ? T T G ? ? C ? A G G A G A A A C ? ? G G ? T C C T T G C ? ? T A ? A T A A T A A G T A T C T ? C ? ? ? G G ? C C G ? ? ? ? A T G G C ? A ? C G A C T A A T T T G A G T C T ? ? ? T ? A C C T A G ? C ? ? A ? G ? ? ? A C C T G ? T ? T C C G ? A T A A G T G A C T ? ? ? ? T G A A T G T G ? A ? ? T C G T ? C T G A ? ? C G C ? C ? ? C C C T C C G T T A G A ? G ? C G ? T ? C T ? C C A ? A ? ? ? G C T G T A ? ? ? A A G G C T ? T A G G G G T ? C G A ? C ? G T A G T G T ? C C C ? C T ? T C G A A T T A C A G C A ? A ? A T A A A G ? G ? G G ? T G A A ? A T C T C C G A G G G A G G T C C ? C A A C G A ? T C G T G C ? C A ? ? G A ? T T G ? C G G C ? ? C T A G ? A G A G C A G C C G C C C G G ? C A T T A G ? T T A T A G C ? G ? G T T A T A A G G C C C C ? A ? C A G G C C A C T C T T G G G ? C T T C T G T ? G G ? C T A T C ? A T C T A ? C ? ? C G G G T C C G C A ? ? T G ? ? T ? T ? T T G G A C A T C G A T T A A T T ? T ? A C T C C ? T ? T C T A T A G ? T A G ? ? ? G ? T A ? T T ? ? G ? T C T G A A T A A G A ? ? T G G C G C ? A A ? G A G G A G C ? ? A T C ? G T T ? C C G A ? A ? C G C G T ? C G C A ? ? G ? ? T C T ? G ? A G T T A C ? C ? C T ? G A ? C G G T ? T G G C A G T ? A C C C G C T C C T ? ? C T C T ? T C C T ? T T C ? ? ? ? ? ? C G T ? G ? A ? G ? G ? G ? A C G ? ? ? ? G T C T C ? G C T A G G ? ? T G G ? ? ? C T C ? C G G G A ? ? ? ? G T C ? ? C ? A T ? G ? A G T C C C C T A T ? T C A C G A G ? T A A G G A T C ? A G T G T G C ? A G C ? T G G C A C G C A G A ? G C A G T C ? ? C G C C C G G ? C G C T A G G C T C A A G T T C C T ? ? C T ? T A T T A T T A T G C ? C A ? G G T ? C G ? ? A C A A G T ? C G T C ? G C ? C T G C T G G G T C A C G C ? ? C G G C C A C T A T ? C C G T G T ? G ? T ? T C C T T A C G A C C C T T T G G A ? C G G G A ? A T A A T C G C T C ? T T G ? T G C A T A G A C C T ? C A A T C A A T ? G G ? C G C G G A ? T G A G T ? ? G ? ? T C T ? T A C C C G ? ? ? A ? G T G G G ? C A ? G G C ? A C ? G A C ? G ? C A C G G C ? C T ? G T ? ? ? A ? G G T T A A T A G A T C A C T C ? G A G G A T G A A ? G A A G G T ? G A A ? T T C C T A ? G G C A T T ? ? C ? G T G G T A G G T A T C C A A A A ? C C C A T C C G ? A A C C ? G ? ? T C G G G G ? T C T T C C ? A C C T T ? C G ? C C T ? A C ? C ? ? G G G A G A ? G C ? A G G G A G G C C C ? T ? T C ? A C ? C G C T G T G ? G C G T T C C T T T A T A C T ? G G T C A C T T T ? C C T G T G ? ? C T T T ? G G T C T G T T G T G A A ? G T A C C C T G T G A A G ? A C ? C C A C C T ? ? T ? C T G A G G G G G C ? C A T C G T A T T T G T T A G G C ? T C C T T G T T ? C G ? C A T ? C C G C T T A C G G A ? G C A C T A T ? ? A ? C ? C C G ? A C C C A G G C T C C C ? A ? T G A ? T C A C T A C T T A C G G G T A G A G ? ? C C G T A ? A T ? T T G ? A ? G ? G G C G T C G ? C T T C ? G G T G C C T A T T G G A C ? A C C C G G T C T C T C T G T C A C C A T A C G C G G C ? C A A C A T T ? C C T T G T ? A A ? C T ? G G C T ? G ? G A G G T A G G G G A T C T C T C C T ? A T A G G G C ? G C C T A G T A G T ? C ? G G A C A G A C T T ? G C C ? T ? T G G C A C C ? A G G T C C G G ? G ? ? ? G T C ? A T ? T T C A G C A T T G G T G C ? ? A A C T ? T G G C T C A A A A C T T T T C G G G C C G C A ? C T ? ? ? G T G A T C ? G C G T G ? C T C A G C A A ? C A A G ? C C G G T T G C G ? ? A ? G ? G A A A G A ? G ? ? A A G ? T A C T G A G C T C ? G G C A C A ? A ? T G G A T ? C A G T A ? A G A T ? G G A A C T ? G C ? T ? C C A G G T G G ? G T T ? A ? C C ? T C ? C G A C G ? A G ? G ? G T G A G T G C G ? G C T ? C G C A C T T C C G G G A C C A A C C C A ? G T C A T T G G ? ? T G ? G C ? C T G ? C ? G ? ? G ? C G G A T T T ? A A ? G C A C C C G T G ? C C C C ? C ? A ? ? T T C ? T A T ? A T G ? G C G A ? ? A G ? C ? G C C ? T C A ? A T G C T G ? G A T ? ? G G A G A A A C C ? C T T G A G G A G A ? G C ? G A ? C A G T ? C A ? ? ? A C T ? ? C ? G A G ? A ? A A C ? C T G C T ? G ? T ? ? T G ? ? T C G G C C ? ? ? C C G T A C ? ? T G G G ? G A G C T G T G T G T G G A C C C C C G A G G G A G A C T T G C ? C A T ? T C T A G G ? T G G ? T A C G C ? C A G ? C ? ? ? ? ? G T ? A T G A ? ? T T A G T C ? ? G T A G C A G A T C G T T ? A T C A T ? T T A T G A G C T C C ? C A G ? A T T T G A A ? G G G G G T G C T T A ? A G T A G ? G T A T G G C T ? G T ? ? C T G T G C ? T C ? ? C C C ? G T ? G G G A T G T T A C ? C G ? C G C A A G T ? C C C C C A C A ? G G A C ? A A ? ? C C G C C A G A C ? G C G G C G G A ? G ? G A ? G G G ? G T C A G G ? A T G A A ? C G G G C T C C A G G ? G ? ? C G ? T A G T C T G C G ? G C ? G G T ? ? C ? A A ? A T G ? C A ? G A ? G T ? C ? ? ? T ? C T G ? C A T G G ? G G ? ? G A T C ? ? C C A G ? C T C T T G A G G A G C G G ? G C G C C ? C C C A ? T ? T T T ? G C A ? C C G G C A C A ? T T G C ? T C A T C T ? T C A C T C G C A A ? T C G G ? C T ? C G A T A G A G C T G ? A C T T G A T C ? C G C G C A ? G G ? G ? A ? A G G G G G A T A T C C ? T A C A ? C T T C G ? ? ? A ? A A G C A G T T A C G A T C G ? ? ? G A ? ? ? G ? G G ? T ? C A T T T C ? C C G C ? A T C A ? ? ? ? G ? C ? A ? G T G C T A T C C ? T G C G A ? G C ? G T A T T ? G A C ? C ? ? G ? G C T C C C T G G ? ? A A ? C G G C ? A C A A G C T C G T A ? G C C ? C C ? ? G ? C ? T G T C ? A ? ? ? ? A C G ? C A G ? A C C G G T ? ? T C A G ? T G G ? C G ? C ? A T G A G G ? T A T G C T T C T ? G T ? T T C T G A A ? ? A T ? C ? ? ? G G C C A T C ? A C ? A A ? ? G C ? C T G G ? G ? T C C C G G T ? ? G C G A T T T A ? A T ? G G G C A ? G ? G ? ? G C G T ? C ? G C G ? T ? T ? G T C A C A A T C G T ? T G C G G G A ? ? A C T C G C A G T C G G G C A A C ? C G T A C C A T A ? ? C T ? T G ? G T C ? T ? A C T C T C G A T G G ? A G A A ? T A T C T G T A ? T A T ? C G T A ? A ? ? A T C A C A ? T C C ? ? G A ? A A G C G T A ? G T C C A T C T ? ? T A C C C C ? A ? ? G C ? A T C ? C G C C A G A T C G G G C T C C A G C C A G G A ? C C T T A T A ? ? C G T ? C T ? C C T T ? ? ? T C ? G A A G G G T ? A ? T C T G C C C A ? C C G T T G A T ? C ? ? A G A A ? G G C T T ? C ? T C T ? C T T ? C T G G C ? G G A T A T A T A A ? ? T ? A T C T G ? ? G C G G C C T C C G G C ? C C A G C C G T T C C G G C G C G G C G G T G G T T G C ? C C A ? C ? T C T G T C ? ? C A G G T ? G ? ? G G G T ? A T C ? G A G A C A A ? ? C ? ? C G C ? A T ? A T G ? G G C C ? G C ? C ? C C T A ? T ? ? ? T C G C ? C G A G T ? ? G ? ? ? ? C G C G C G ? T ? C ? ? C G A G ? ? ? ? C ? G ? ? ? T ? C C G ? T ? ? A A T ? T ? C C T ? A C C G ? G ? C C ? A G T A C ? C T A G ? G C T G A G ? T G ? C ? T G A ? C G G ? ? C ? C C G C G ? G T C T T G T G A G C G ? A A T A G A ? ? C ? G ? G T C ? C G C ? C ? T ? A ? G T C ? C ? T G ? ? T ? C ? ? C A G ? T ? A ? C A G ? G G T ? C G G C T T G C C G A C C ? ? ? T ? C A G T T ? G T A T G G A G C C A C T A C ? ? C C A A ? C C T A ? T A G ? ? C ? ? G ? C G C ? ? G A A C ? T C C T ? A A G T G C G C G C C T G T G ? G A C C C G A A ? ? C A G T A ? A ? ? T ? C ? C T C C G C G ? C ? ? G A C C ? C C T A C T T T C G C C C A C C A ? G C ? C C T T G C G G ? ? ? ? G T ? ? A A G T ? C G T G T T T A C T T C G ? G C A A ? T ? G ? G ? ? ? A T ? C A G G ? G T ? C ? C ? G T G G T A T A G A ? A A ? T C ? A ? G G ? C C G A C C A ? G ? ? C G C ? T G ? T G C ? ? T G C G T C G C ? C ? A A T ? T T T C G A G C A C G T ? ? C G T ? G T ? A ? ? C C C ? G C ? ? ? A ? A C C G C G T ? A G C G ? G ? G C A T C T ? T A ? A ? ? T G T A C C G T ? T C C G C G G T ? G C C C G T ? ? ? C G C C G ? G G G G G ? G ? G T ? ? G T G ? ? G A A ? A C C C ? ? G C G C G C C A G G G T A C T G C A T T G T ? G T C A ? A A ? ? G T ? G ? G A ? G G C G C C A C A G ? A ? T A A C C A C T C ? T ? ? A A A ? C ? T T T ? ? A G G C A T C A ? T T ? G C C G A C A T ? A T A G ? C T G G G G T C T T C G T T G C C C T G C T T C T C ? A A ? ? G A C A T A G C A C T ? ? C ? G C T C A ? ? C G A G A ? G A ? T ? ? T T C T G G ? A A ? T T
	KAP17:C6A88ANXX:3:250407233	 1	? C C C ? ? G ? G C T ? ? G G C ? A T A C A G A G C G C T A G C ? T G T T T T C A C G A T A C C G T C T ? A C C G ? A T C T T A C T ? ? C A ? T A ? ? A C T T C A C C A C C A ? T A C ? A G ? A A G A C ? T G A A T T G G T C T G C T A T G ? G T G C ? C C G C A T G T G ? A T G ? A T A C C G C ? ? A ? T C C G A ? C ? C ? C ? ? A A T T G ? ? G C A G G ? C A A C C ? T C A C A A ? C T ? T G A C G C A C ? ? T C A G ? G G C A ? G C C ? T A ? A G G T C C A C A G G C A C T T C C ? C C C G C C A G T C C C T T G T C A A A ? T ? C ? T T ? A G C ? C ? G G ? C ? G G G G C G G G ? A ? T ? C A ? C A G C T T G ? T C T A G G A G A A A T C G G G T T T ? T T G C ? C ? A C A T A A T C ? G T ? T C T ? G ? G G ? G C T C ? ? T ? ? C T G G T ? G ? T G T C ? A ? ? A T G A G T C T C A T T A A C C C A G C C ? C A ? G T T T G C C T G G C T T C C ? A A T G A G T G A C T G A A G T G A A ? G T G ? G ? C T C C T ? C T G A C T T G G ? C C ? T C C ? C C G C ? G G A ? G G C G ? T A C C G C C A C ? A G T G A T ? T A ? A ? A G G G C T ? T A G G ? G T T C ? G ? C ? G C A G T G T C T ? C C C T ? T T G A A T T G A A G C A G A ? A T A A ? ? ? G ? G ? ? T G A A T A T T T C C G ? G G G A G G G C C ? C A A C A A C T C G A ? C ? ? A ? T G A ? T T G C C G ? T A ? ? T C G C A G ? G ? ? G C C ? C C C G G T C T T ? ? G T T T A T A T C A G G A T T A T A A ? ? C T C T ? A ? C A G G C C A C T C G C T G ? C ? ? T C T T T T G G C C T A C C G ? T T C A ? C C ? A G G ? T C C G C A ? A T G ? ? T ? T C T T G G A C G T ? G ? C T A A G ? ? T G A C C C C G T G T T C A T T G G T A G T ? A G ? T A ? T T G ? A ? C C T G A A T C A G C ? ? T A G ? ? C ? A ? G G G G G A G C ? C A T C ? C A T ? G C C A ? G T C G C G T A C G C A ? ? G ? ? ? C ? ? T A A G T T A C ? C ? C T ? G G G C G G T ? T G G C A G T G ? C C A G C T C C C ? G C T C G A C C ? G C T T C G ? ? ? ? ? C G C C G G G C G T G C G G A C A ? A G A G T C T T A G C T A G G ? A T G C T ? ? C T C A C T G G A A ? C A ? T C G T C G ? T ? G A A G T ? C ? C ? ? T A T C A C G A G G C A ? G G A T C C A A T G ? G C T A ? C T C G G C T C ? C A G G T G T A G T C ? ? ? G C C T G G C C G ? T A G G C T C A A G C G T T ? C ? A ? C ? C G T A T C A T G C ? C A G G ? T C ? G ? A A ? ? A G T C C G C C ? ? C ? C T G T T ? G G T ? A C G C ? ? C G G C C A C T ? T A C C G G G T ? G G C G T C C ? C A ? ? A C C C C ? T G G A ? C G G G A ? A T G ? ? C G C T T ? C G ? ? T G C A T ? ? A ? C ? ? T ? ? ? T C A C ? G G ? C G C G G A ? T G A G T G T G T T ? C ? ? ? ? C ? A G C C A A ? G T ? G G ? C C ? G G C ? A T C G C C ? G G C G C G G T A C T G ? T A C A A ? G A T G ? A ? A G A C C A C T C ? ? ? G G A T G A A ? G A ? G ? ? ? G A A C T T C C T G ? T G C G T T C G C G G ? G G G G G G T A ? ? G A C A ? C T T C ? T C C G T ? ? C C G G ? A T C T G G G ? ? C T T C ? ? G T C A T G C G C T C T G A C C C ? ? G G ? ? G A ? G T ? A G G G G G G C ? C G T A T C C A ? T C G C T G C G G G C ? T T C C ? T T A ? ? ? T ? C G T C A C ? ? T ? T ? T T T G T ? T ? T T G G ? T C T ? G T G T G ? A A G T A C T ? T G T G C ? G ? A C ? A C A C T C ? A T ? C T G ? G G T ? G ? C C A T C T T A ? T T G T C A A G C G T C C T T G T A C C G ? C C T ? C T G C T T ? C A G A C ? C A A T A T ? ? A T ? ? C C G T A C ? C A G G C T C C C ? G ? T G G ? T C A C T ? C ? A A C G G G T A G A G ? T C C G C A ? ? T G T T ? ? A ? G ? G G C G C G G T C T A T G G G ? A C C T G T T A G A C ? C C C C ? A G C ? C T C T A T C A ? C A T A G G C G G ? ? C A A C A T C ? C ? T T G T C T A ? ? T T ? G C T A G ? G ? G C T A G G ? G A T T T C T C C C ? G T C G G G C ? G C C ? C G A A G T A C ? ? A A C ? ? A C T T ? A C C ? C ? A G G C A C G G A G G C T C G G ? T ? ? ? G T C ? G C G T C C A ? C C T T G G T ? C ? ? A G C T C T T A G T C ? A A A C T T T T C G G G C C ? C ? C C T A ? ? G T G ? T C C ? C G A C ? C ? C ? G ? T G ? C A A G ? C C G G T T G C G ? ? ? ? ? ? G ? A G G A T ? A T A A G G ? A C T G A G C C ? ? ? G C G ? A ? A ? T ? G A ? ? C C G ? G ? G G A G ? G C A A C T G G C C ? T T C A ? G T G G ? G T ? G G G C C ? T C C C G A A G T A G G G C G T G ? ? C G C G ? G C T T C G A ? C C T C C ? G G A C C T ? C C ? G A ? T C A T T G G ? ? T G ? ? ? ? G C G T C C G ? T A ? C G G A T C T A A G ? T ? T T C C G T G A T C C C G C G ? ? ? T T C ? T A T ? A T G ? G C G C C G A G ? C T G C C G T T A G T T G C T G ? A A ? C C G A G ? A G G C G C C T T ? G G G A G A ? A T G G A ? C A G T G ? A G C A C C T A T ? C A A G C A G G C C T C T G C T ? G G T ? A C C A ? C T G G C C G A G C C G A C C ? C C G ? G A G ? G C T G T G T ? T G G A ? C ? T ? T A G T ? A G A C T G G C T C A A ? T C T A G A G T G G C G A C G C ? C A G ? A A T G ? C G C G A T A ? T ? T C A G T C ? ? G T A G C ? G A T ? G T ? A ? ? C G ? G T T A T G A G C T C C C ? A A ? G G ? T G A A C G G C G G C ? C T C A ? A G T C G ? G T ? T G G C ? C G T ? ? ? T G T G C C C C C A ? C C ? G A T G G G A G G G T ? C A C ? T C G C A G ? T ? A ? C C C ? C ? G G G ? C G A A T ? C C G C C A T C C T A C G C T G G A T G C G A ? G ? G ? A T C A G G C ? T G A A ? C G G G C T ? C A G G C G ? ? C G A C A G T ? T G ? G ? G ? A G G C C T T ? A A G G ? G T C A A G A ? G T ? T T G ? T ? G G G ? C A T G G ? G G C ? A A ? C T T C T ? T G ? C T T C G A G G A ? T G A ? A C C C C ? T C C ? ? T ? A T T ? G C A ? ? C G G C A C A C T T G C G ? C A ? C T ? C C A C T C G T A A A T C G G ? C C ? C G C T G G G G T A G T A C T ? G ? T C ? T G C G C A ? G G ? G ? A ? A G G G G G C T A T T T G T A ? C A C ? ? T G T T ? A ? A A G ? G C ? T A C G A T ? ? T ? ? G C T A A G ? G G G C A C A T T ? C A C T G C A ? ? C A C C G ? G G C ? A ? G T A C ? A C C C ? T G C G A ? G ? ? G T A T T C G ? C A ? G ? G ? G C T C C C T A G A A A C T A G G C ? T C A A A C T T G A A ? G C C ? ? C ? ? G G A A T G T C ? ? ? A G ? A C G T C T G G A C C ? G ? G ? ? C T ? ? C G G C C G ? C ? C T G A ? G A T G C ? C T C C C ? G T T T C C T G T A A G G T ? C T ? ? G G C C A T C A A C C G A T T G C A G T G G G G ? T C C C G T ? C G G T G A T C G G T A T G G G G C A T G G G A T A C G G A G ? G C ? T T G T ? G G C A C G A T C G T ? C A ? G G G A ? ? T C T C G C A G T C C ? G C A A C ? C G T A C G A ? A T ? C T G ? G C G T C ? T ? A C T C A ? ? A T G G G A A A A ? T A T C T G T A ? T A T A ? ? T A ? A C A T T C ? C A ? T T C ? T G ? C A A G C A T A ? G ? C C A T C T ? ? ? A ? C C T C A G ? G C G A T A ? T G C C ? ? A C ? G G G C C C C A G ? ? A G G ? G C C T T G T A ? ? G G G ? C T A ? C T A C ? ? G C ? G A A G G A T ? ? T C ? C G C C ? ? ? A T G T C G A T ? A ? ? G G G C T T G C T T ? C C ? C ? ? C C T C C ? G C ? C A A A T A ? ? T ? A ? G T ? A T C T G C ? G C G G A C T A ? ? G C ? C C A G T T G T ? ? C G G C G C G ? C G G T G G T T G C ? C C G ? C C T C C G T T C ? C G ? A T G G G C A G G T ? ? T ? T G G G A C C G T ? C C C C G C ? T T ? A T G ? G T C C A G C ? C C C T G C T A C G ? T C G C T T G A G T C G G ? A C G C T C A C G ? T C G ? T C ? A C ? T G A C C G C ? ? G T T C G ? G G C A ? C G ? A ? C T ? A C T G A G ? A T ? A G T A C A C T A T A A C T G A G G A ? G C A ? G A ? C G G ? C C A A C G C G G G G C T C G T G ? ? C ? T ? A C A G A ? G C A G T G T C ? T ? C T C ? T C T A G T ? ? C A T G G G ? ? C C ? C A G A ? ? A ? T A G ? ? G G G C G G C T T G C C G ? C C ? ? G T T ? ? G ? T C ? T A C G G A ? C ? ? ? T A C A G C A A A ? C T T A C T A G T T C ? C G ? C G C G ? G ? A C ? T C C G A A A ? T G T G C G C C T G G A ? G A ? C ? G A G T ? C ? T ? A A A G ? T A C ? C ? C C G C ? A C ? ? G A C C A C C ? ? ? T T ? T A C C C ? C C A ? A C A C C T T G A G G ? T ? C ? T A C G A G T ? ? ? T G C T T G C T T C ? ? G C ? A C C ? G ? G ? ? ? A C ? C A A ? ? G ? ? C C C ? G T ? G A A T T G A T A A G C C ? C T G C A ? C ? ? C C G ? G T ? C G C T G G ? T G T ? G T G C G T C ? C C C T A A C ? T C ? ? G A A C A C A T G ? C G T ? G T ? A T C ? ? C ? G C G G ? G G A C C G C ? T T A G C G T G G G C A G C ? G T G ? A G T G G G A C C G A ? T C ? G T G T T ? G C C G G T ? ? ? ? A C ? ? ? G G G G G G G C G T G ? G A ? A ? G A ? ? A T C C ? ? ? C G C G G C A G G G T T C T G C A T T G T T G G C A A A ? ? ? ? T ? G C G ? ? G ? C G ? C A C A G ? A C A ? T C C A C T C A C A T A G A ? C A C C T T C ? G G C A T C G C T C ? G C C G A C A T T T C A G A C T G G G G C C C T C G ? T G C T ? T G C T T C ? C ? A A ? T G ? C ? A G G C ? C C A A C ? G C T C A A C G G A G ? A G G T T ? ? T T C ? G G T ? T A T T
						? T C A ? ? G ? G C T ? ? G G C ? A T A C A G A G C G C T A G C ? T G T T T C G A C G A T A C C G C C T ? A C C G ? G T C T T G C T ? ? C A ? T A ? ? A C C T T A C C A C C G ? T A C ? A G ? A A G A C ? T G A A G T C G T C T G C T A A G ? G T G T ? C C A C A C G T T ? A T C ? A T G C C G C ? ? T ? T C C G A ? C ? C ? C ? ? A A C C G ? ? G C A G G ? C A A C T ? C T A C A A ? C T ? T G A C G C A C ? ? G G A G ? G G C A ? G T C ? T A ? G G G T C A A T A G G C A C T T C C ? C C T G C C G G T C C C T T A T C G T A ? T ? C ? C T ? G G A ? C ? G G ? C ? G G G G C G G G ? G ? T ? C A ? C A G C T T G ? T C T A G G G G A A A T T G G G T T T ? T T G C ? C ? A C A T A A T C ? G T ? T C T ? G ? G A ? G C C C ? ? T ? ? C A G G T ? G ? C A A C ? A ? ? T T G A G C C T T A T T A A C C C A G C C ? C A ? G T T T A C C T G G T T G C C ? A C T G A G A G C C T G A T G T G A A ? G T G ? G ? C T C G T ? C T G A C T T A G ? C C ? T C C ? C C G C ? G G A ? G G C G ? T A C T G C C A C ? A G T G A T ? T A ? A ? A A C G C T ? T A G G ? G T G C ? G ? C ? G T G G T G C C T ? C C C T ? T C G A A T C A C C G C A G A ? G T A A ? ? ? G ? G ? ? T G G A T A T T T C C G ? G G G A G G G T C ? C A A C A A C T C G T ? C ? ? A ? T G A ? T T G C G G ? C G ? ? T C G A A G ? G ? ? G C C ? C C C T G T C T T ? ? G T T T A C A T C A G G A T A A T A A ? ? C T C T ? A ? C A G G C C A C T C G T T G ? C ? ? T C T T A A G G C A T A C C G ? T C C A ? C G ? A G A ? T C C G C A ? A T G ? ? A ? T C T A T G A C G G ? G ? T T A A G ? ? T G A C C C C G T G T T C A T T G G T T G C ? A C ? A A ? T T G ? G ? C C T G T A T C A A A ? ? T A A ? ? C ? G ? G G G G G G A T ? C A T C ? C A T ? G C C A ? A G C G C G T A C G C A ? ? G ? ? ? C ? ? T G A G T T A C ? C ? C T ? G G G C G G C ? T G T C A G T G ? C C C G C T C C T ? G C T C G A C C ? G C T A C G ? ? ? ? ? C G C T G G G C G C G C G G G C A ? G G A G T C C T A G C T G G G ? A T A C T ? ? C T C A C G A G A A ? C T ? T C A G C G ? T ? G A G G T ? C ? C ? ? T G T T A C G A G G C A ? G G A T C C A G T G ? G C T A ? G T C G G C T C ? C A G G T G C A A T C ? ? ? G C C T G G C C G ? T A G G C T C A A G T G C T ? C ? C ? C ? C T T A T C A T G C ? C A G G ? T C ? G ? T A ? ? A G T C C G T C ? ? C ? C T A T T ? G G T ? A C G C ? ? C A G C C A C T ? T A C C G G G T ? G G T G T C C ? C A ? ? A T C C C ? T A G A ? G G G G A ? A T G ? ? C A T T T ? T T ? ? T G G A T ? ? A ? C ? ? T ? ? ? C C A C ? G G ? C G C G G A ? T G A G A T T G T T ? T ? ? ? ? C ? C G T C A A ? G T ? G G ? C C ? G G C ? T T C G C T ? C G C G C G G T G C T G ? T A C A A ? G G T G ? A ? A A A C C A C T C ? ? ? G G A T G A A ? A C ? G ? ? ? G A A C T T T C T G ? T G C A G T C C C G G ? G T T G C G T A ? ? C A C G ? C T C T ? T C C G T ? ? C C G G ? A T C T G T G ? ? C T T C ? ? G T C T G G C A C T C T G A C C C ? ? G G ? ? G A ? G T ? A G G G G G G T ? C G T G T T C A ? G C G C T G T G G C C ? C T C C ? T A A ? ? ? T ? C G C C A C ? ? T ? C ? T T T G T ? T ? T T A G ? T C G ? G T G T G ? A A G T A T T ? T G T G C ? T ? G C ? A C A C T C ? A T ? C T G ? G G T ? G ? C C A T A T T A ? T T G T C A G G C G T C C T T G T A C C G ? C A G ? C T G C T T ? T A A A C ? C G C T C T ? ? A T ? ? C C G T A T ? C A T G C T C C C ? A ? T G G ? T C A C T ? C ? T A C G G G T A G A G ? T T C G C A ? ? C G T T ? ? A ? G ? G G C G C G G T T T T C G G A ? G C C T G T T A G A C ? A C C C ? A G C ? C T C T A A C A ? A T T A C C C A G ? ? C A T T A C C ? C ? T C G T C T G ? ? T T ? G C T A G ? G ? G C G A G G ? G G T C T C T C C C ? G T A G G G C ? G T C ? C G A A G T T C ? ? A A C ? ? G C G T ? A C C ? C ? A G G C A C G G A G G T T C C G ? T ? ? ? A T C ? A C G T T C A ? C C T G G G T ? C ? ? A A C T C C T A G T C ? A A A C T A T T C G G A C C ? C ? C C T A ? ? G T G ? T C C ? C G A G ? C ? C ? G ? T G ? C A A G ? C C G G T C G G G ? ? ? ? ? ? G ? A G G A C ? A T A A A G ? A C T G A G C C ? ? ? G T G ? A ? A ? C ? G A ? ? T C G ? G ? G G A G ? G C A A C T G G C T ? T T C A ? G T G G ? G C ? G G G T C ? T C C C G G A G T G G G G C G T G ? ? C C C G ? G C T T C A A ? T C T C C ? G A G C C A ? T T ? G A ? T C A T T G G ? ? T A ? ? ? ? G C G T A C G ? T A ? T G G A T T T A A A ? T ? T T C C G A G A T C C C G C G ? ? ? T T C ? T A T ? A A G ? G C G C C G A G ? C T G C T G T C G G A T G C T G ? G A ? G G G A G ? A G G C G C C T T ? G G A A G A ? A C G G T ? C A G T G ? A G C A C C T A A ? C A A G C A G A C C T C T A C C ? G G T ? G C G A ? C C G T C C G A G C C G T C C ? A T G ? G A G ? G T T G T G T ? T G A A ? A ? T ? T A G T ? A G A C T G T C T C A A ? G A T A G A G T G G C G A C G C ? C A G ? A A T G ? T G C T G T G ? C ? T C A G T C ? ? G T A G C ? G A T ? G T ? A ? ? T G ? G C T A T G A G C T A C C ? T A ? G G ? T G A A C G G C A G C ? C T C A ? A G C C A ? G T ? T G G C ? A G T ? ? ? G G T G C C C C C A ? C C ? G A T G G G A G G G T ? C A C ? T T G C C G ? T ? A ? T T C ? T ? A G G ? C A A T T ? C C G C C A G A C T G C G G C G G A T G C G A ? G ? A ? A T C G G G C ? T G A A ? C G A G C T ? C A G G C G ? ? C G A T A G T ? T G ? G ? G ? A G G C C T T ? T A G A ? G T C A A G A ? G T ? T T G ? T ? C G G ? G A T G G ? G G T ? A A ? C T C C T ? T G ? C T C C G A G G A ? C A A ? A C C C C ? C C C ? ? T ? A T T ? G C A ? ? C A G T G C A C T T G C G ? C A ? C T ? C C A C A C G C A G A T C A G ? C C ? C G A T G G G G C A G C A C T ? G ? A C ? T G C G C A ? G G ? G ? A ? A G G G G G C T A T T C G T A ? C A C ? ? C G T T ? A ? A G G ? G C ? T A C G A T ? ? T ? ? G C G A A G ? G G G C A T A T T ? C G C T G C C ? ? C A C C A ? C G C ? A ? G G A C ? A C C C ? T G T G A ? G ? ? G T A T T C G ? C G ? G ? G ? G C T C C C T A G A A A C T C G G T ? T C A A A C T T G A A ? G C C ? ? C ? ? G G A A T G C C ? ? ? A G ? A C G T C T G A A T C ? G ? G ? ? C T ? ? C G G C C G ? C ? C T G A ? G A T G C ? C T T C C ? G T T C C C C G T A A G G T ? C T ? ? G G C C A T C A G C T G A G T G C A G T G G G G ? T C C C G G ? C G G T G G T C G G C A T G G G G C A T G G G G G A C G G A G ? G C ? T T G T ? T T C A C G A T C G T ? T A ? G G G A ? ? T C T C A C A G T C C ? G C A G C ? C G T A C G A ? A T ? C T G ? G C G T C ? G ? A C T C A ? ? A T G G G A A A A ? T A A T T G T T ? G A T A ? ? T A ? C C A T T C ? C A ? T T A ? T T ? C A A G C A T A ? G ? C C A T C T ? ? ? A ? C C T C C A ? G T G A T C ? T G C C ? ? G C ? G G G C C C A A G ? ? A G G ? G C C T T G T A ? ? G G T ? C C A ? C T A C ? ? G C ? G A A G A A T ? ? T C ? C G C C ? ? ? A T G T T G A T ? A ? ? A G G C A T G C T T ? C C ? C ? ? C C T C C ? G C ? C A G G T A ? ? T ? A ? G T ? A T C T G C ? G C G G A C T C ? ? G C ? C C A G T T G G ? ? C G G C G T G ? C G G T G G T T G C ? C C G ? C C T C C A T C C ? T G ? G T G G G C A G T T ? ? T ? T G A G A C C G T ? C C C C G C ? A T ? A T G ? G T G T A A T ? C T C T G C T T C A ? T C G C A T A A G T G G G ? A C G C T C G C G ? T C G ? T C ? A C ? T G A C C G C ? ? T T T C G ? G G T A ? C G ? A ? C T ? A C C G A G ? A C ? A G T G C C C T A T A G C G G A G G A ? G T T ? G A ? C G G ? C C A A T C C G T G T C T C G T G ? ? C ? T ? A C A G A ? G C A G T G T C ? C ? C T C ? T C T G G T ? ? T A T G G G ? ? C A ? C A G A ? ? A ? C A G ? ? G G G C G G C T T G C C C ? C C ? ? G C T ? ? G ? T C ? T A C G G A ? C ? ? ? T A C A A C A A A ? C T T A A T A G T T C ? T G ? C G C G ? G ? A A ? T C T G A A A ? T G T A C G C C T G G A ? G A ? C ? G A A T ? C ? T ? A T G G ? T A C ? C ? C T G T ? A C ? ? G A C C T C C ? ? ? T C ? C A A C C ? C C A ? A C A C C T T G A G G ? T ? C ? T T G A A G T ? ? ? T G T A T G T T T C ? ? G C ? A C C ? G ? T ? ? ? G C ? C A A ? ? G ? ? C C C ? G T ? G A A T T C A T A C G T C ? C G G C T ? C ? ? C C G ? G T ? C G A A G G ? T A C ? G T G C G G T ? C C C T A T C ? T C ? ? G A A C A C A C T ? C G C ? G T ? A T C ? ? C ? G C C G ? A G A C C G C ? T T A G C G T G G G C A G C ? G G G ? A G T T G G A C C A A ? T C ? G T G T T ? G C C G G T ? ? ? ? A C ? ? ? G G G G G G A C G T G ? G T ? A ? G A ? ? A T A C ? ? ? C G C G C C A G G G T A C C G C A T T G T T G G C A A T ? ? ? ? T ? G C G ? ? G ? C G ? C A C A G ? A C A ? T C C A A T C A C A A A A A ? C A T C C T C ? T G G A T A A T T T ? G C C G A C A T T T C A G A C T G G G G C C C T C G ? T G C T ? T G C T T C ? C ? G A ? G G ? C ? T A G C ? C C A A C ? G C T C A A C G G A G ? A G A T T ? ? T T C ? G G T ? T G T T
	KAP18:C6A88ANXX:3:250407234	 1	T C C C G G G C G C T G C G G C G A T A C A G T G C G C T A G C A T G T T T T C G C G A T A C C G T C T G A C C G T A C C T T A C T ? C C A A T A A C A ? T T C A C C A C C A C T A C T A G G G A G A C G T G A A T T G G T C T G C T A T G A G T G C G C C ? C T T G T G T A C C T A T A C C G C A ? T T T C C G A C C G ? C C T C A T T T G T A G C A G G T C A A C C C C T A C A A ? C T A T G A C G C A C A A T G A G A G G C A C G C C A T A G A G G T C C A C A G G C A C T T C C A C C C G C C A G T C C C T T G T C G A G T T A C C T T C A G C T C G G G G C C G G G G ? G G G ? A G C C C A T C A G C T T G ? T C T A G G A G A A A C ? G G G T T T C T T G C G C C A C A T A ? T ? G G T ? T C T G G T G G G G T T C A C T C A A T G A T C A T C G T C T A A T A T G A G T C T C A T T A A C C C A G C C T C A ? G T T T G C C T G G C T G C C G A A T G A G T G A C T G A A G T G A A C A T C ? G A C T C C T A C T G A C T T G G A A C G T C C ? C C G C T G G A ? G G C G C T A C C G C C A C G A G T G A T G T A C A C A G G G C T C T A G G G G T G C G G A G A G C A G T G T C C C C T C T G T T G A A T T G A A G C A G A A A T A A G G A G T G G C T G A A T A T T T C C G A G G G A G G T C C C C A A C A A C T C G A G C G C A T T G A G T T G C C G G T A A C T C G C A G ? G C G G C C G C C C G G T C T T T A G T T T A T A T C A G G A T T A T A A G C C T C T G A G C A G G C C A C T C G C T G G C C T T C T T T T G G C C T A C C G A T T C C C C C A C G G G T C C G C ? A A T G G A T ? T C T T G G A ? G T T G ? C T A A G C A T G A C C C C G T G ? T T A T T G G T ? G T A G G G T A G T T G T A C C C T G A A T C A G C G G T A G T G C C A A G G G G G A G C T C A T C C C A T G G C C A T G T ? G C G T A C G C A T A G T T T C T G T A A G T T A C T C A C T T G G G C G G T A T G G C A G T G A C C A G C T C C C T G C T C T A C C C G C T T C G G C A C C C G C C G ? G C G T G C G G G C A G A G A G T C T T ? G C T A G G A A T G C T ? ? C T C A C T G G A ? G C A G T C G T C G A T T G A A G T C C T C T T T A T T A C G A G G T A T G G A T C C A A T G C G C T A G C T T G G ? T C T C A G G C G T A G C C C C C G C C T G G C C G C T A G G C T C A A G C G T C T C T A T C G C G A C T C A T G C T C A G G G T C C G ? ? A C A A ? T C C G C C ? G C T C T G C T G G G T C A C G C T G C G G C C A C G A T A C C C T G T C G G C G T C C T C A C G A C C C T T T G G A ? C G G G A C A T G A T C G C T T C C G G G T G C A T C G A C C C G T A A T T A A C T G G ? C G C G G A G T G A G T T T G A T T C T G T G C C A G C C A A C G T G G G G C C C G G C A A C C G C C ? G A C A C G G C A C T G G T A C T A A G A T G A A T A G C C C A C T C A G A G T A T G A A C G A ? G G T G G A A C T T C C T G A T T C A T T C ? C G G T G G G G G G T A G C G A C A A C T T C G T C C G ? A A C C G G C G T C T G G G G T C T T C T ? G T C A T G C G C T C T G A C C C G C G G G G G A A G T A A G G G A G G C C C ? T G T C C A C T C G C T G C G G G C G T T C C T T T A ? C C T T G G T C A C C T G G T C T T T G T C T T T T G G G T C T G G T G T G ? A A G T A C C C T G T G C A G G A C T A C A C C C ? A T C C T G A G G T T G G C C A T A T T A C T T G T C A A G C G ? C C T T G T A T C G T C C T T C T G C T C A C A G A C G C A A ? A T G T A T C C C C G T A C T C A G G C T C C C ? G G T G G A T C A C T A C T A ? C G G G T A G A G G T C C G C A C A T G T T A G A G G A G G C G C G G T C T A T G G G T A C C T G T T A G A C G C C C C G A T C T C T C T A T C A T C A T A G G C G G C T C A A C A T C C C C T T G T C T A T C T T G G C T A G C G C G G G A G G G G A T T T C T C C C T G T C G G G C A G T C T A G T A G T A C T G G A C A G A C T T ? A C C ? T G ? G G C A C G G A G G C T C G G C T T T A G T C C A C G T C C A G C C T T G G T G C G ? A G C T C T T A G T C A A A A C C T T T C G G G A C G C A C C T A C T G T G A T C C G C G A C G C ? C A G C T G A C A A A A C C ? G T T G C G C C A T G C G A A G G A T G A T A A G G ? A C T G T G C C C C G G C G C A A A C T G G A T A C C G T G G G G A G G G C A A C T G G C C T T T C A T G T G G G G T T G G G C C T T C C C G A A G T A G G G C G T G A G C G C G T G C T T C G A ? C C T C C G G G A C C A ? C C C ? A G T C A T T G G G T T G ? G G G C T G T C ? G A T A G C G G A T C T A A G G T C T T C C G T G A T C C C A C G A ? C T T C ? T A T C A T G G G C G C C G A G T C T G C C G T T A G T T G ? T G G A A C C C G A G G A G G C G C C T T G G G G A G A A A C G G A C ? A G T G T A G C A C C T A T C C A A G C A ? G C C T C T G C T G G G ? ? A C C A G T T G G C C G A ? C C G A A C A C C G G G A G A G C T G T G T A T G G G C C T T C G C G G G A G A C T G G C T C A A G T C T A G G G T G G C G A C G C G C A G A A ? T G A C G C G A T A A T T T T A G T C G T G T A G G A G A T C G T T A G T C ? T G T T A T G A G C T C C C C A A ? G G T T G A A C G G C G G C ? C C T A ? C G C C A G G T ? T G G C C C G T A T T T G T G C C C C C A C C C G G A T G G G G ? G G T A C A C G T C G C A G G T ? A A C C C A T A G G G A C A C A T T C C G C C A T C C T A C G C T G G A T G C G A G G G G G A T C A G G C A T G T A ? C G A G C T C C A G G C G C C C G A T A G T C A G ? G T G G A ? ? C C ? T G A A ? A T G T C A G G A G G T A T T G A T T G G G C C ? T G G A G G C G A A T C T T C T A T G C ? T T T G A G G A G T G G G A C C C C T T C C A C T ? A T T G G C A ? C C G G C A C A ? T T G C G T C A A C T C C C A C T C G T A A A T ? G G T C C T C G C T G G G G C A G T A C A T G A T C ? C G C G G A C G G G G T A T A G G G G G C T A T T T G T A C C A C T T T G T C A A G A A G ? G G ? T A C G A T C ? T G G G C T A A G C G G G C A C A T T T C A C T G C A C G C A C C G G C A C A A C G T G T T A C C C C T G C G A C G C C G T A T T C G A C ? C G ? G G G C T C C C T A G A A A C T A G G C A A C A A A C T T G A A G G C C T G C ? A G G A G T G T C A A A A G A A C G ? C T G G A C C G G T G G T C T G T C G G C C G ? C G C T G A ? G A T A T G C T C T C G G C T T C C T G T A A G G T T C T T A G G ? C A T C A A C C G A T T G ? A G T A G G G C T C C C G T T C G G C ? A T C ? G T A T G G G G C A T G G G A T G C G G A G C G C A T T A T A G G C A C G A T C G T A C A T G G G A G C T C T C G C A G T C C G G C A A C G T G T A C ? A T A T C C T T T G C G T C G T T A C T C T C ? A T G G G A A A A A T A T C C G T A G T A T A C G T A T A C A T T C A C A T T T C C T G G C A A G C A T A C G T ? C A T C T C G C A C C C T T A G C G C ? A T A T T G C C A G A C C G G G C C C C A G C C A G G A G C C T T G T A T T G G G C C T A C C T A C G C G C T G A A G A G T G C T C C C G C C G A G C T G T C G A T A A A C G G G C T G G C T ? ? A C C C T ? C C T C C T G C G C G A A T A T A T C A C G T G A T C T G C ? G C G G A C T A C C G C G C C A G T T G T T C C G A C G C G G C G G T G G T T G C ? C C G G T C T C C G G T C C C G G A T T G G C G G G T C A T C T G G G A C C G T A C C C G G C T T T G A T G C G T C C A G T A C C C C G A T A C A A T C G C T C G A G T ? G G C A C G C T C ? C G T T T G C T C G A C C T G A C C G C G A G G T C G C G G T A C C G T A C C T A A C T G A G C A C C A G T A C ? C T A T A A C T G A G G A G G C A T G A ? T G G T C C A C C G C G G G G C T C G T G G G C G T C A C A G A G G C A G T G C C C T G C T C C T C T G G T ? C C A C G G G C ? C C G C A G A T G A T T G G A G G G G C G G C T T G C C G A C C T G G T T C A G G T C G T A C G G A A C G A C T A C A G C A A A T C T T A C T G G T T C G C G ? C G C G A G A A C ? T C C ? A A A G T G T G C G C C C G G A A G A C C T G A A T C C A T G A A A G A T A C C C C C C G C G A C C A G A C C ? A C T A C T T T T G C C C A C C A ? A C A C C T T G C G G A T T C G T A G G A G T G A G T G C T T G C T T C G A G T G A C C ? G T G C G T A C T C A A G C G C T C C C A G T G ? A A T T G G T A A G C C G C T G C A G C G A C C G G G T G C G C T G G G T G T G T T G C G T C G C C C T A A C ? T C ? C G A A C A C A T G T C G T C G A T A ? C C A C G G C G G T G G A C C G C C T T A G C G T G G G C A G C T A T G ? A G ? G G G T C C G A A T C C G C G T T ? G C C G G C T G C C A C C G ? T G G G G G G C G T G T G A A A G G A T A A T C C C G ? C G C G G C A G G G T T C T G C A T T G C T G G C A A A A ? T G T ? G C G A C G C C G C C A C A A A A C A A T C C A C T C A C A A A G A G C A T C C T C A T G ? A T C G C T C A G C C A A C A T T T C A G A C T G G G G ? C C T C G T T G C T C T G C T T C T C T A A G T G A C A A G G C A C C A A C C G C T C A A C G G A G A A G G T T ? G C T C T G G ? A T G T T
						C C C C G G C C A C T G C G G C G A T A C A G A G C G C T A G C A T G T T T T C G C G A T A C C G T C T G A C C G T A T C T T G C T ? C C G G T A T A A ? T T C A C C A C A A T G A C T A G G A A G A C G T G A A T T G G T C T G C T C T G A G G G C G C C ? C T T G T G T A C C T A T A C C G C A ? T T T C C G A C C A ? C C C C A T T T G T A G C A T G T C A A C C C C T A C A A ? C T A T G T C G T A T A G T G A G G G G C A C G C C A T G G A G G T C A A T G G G T A C T T C C A C C C G C C A A T C C C T T G T C G A G T T A C C T T C A G C T C G G G G C T G G G A ? G G G ? G G C C C A T C A G C T T G ? G C C A G G G G A G A C ? G G G T G C C T T G C G C C A C A T A ? T ? G G T ? T C T G G T A G G G T C T G C T C A A A G A C C G T C G A C T A A T T T A A G C C T C T T T A A C C T C G C C T T A ? G A T T G C C T G G C T G C C G A A T G G G T T A C T A A A G T G A C C A T G ? A A C T C C C A C T A A C C C G G A C C A C C C ? C C G C T G G A ? G A C G C T A C T G C C A C G A G T G A T G T G C A C A A G G C T C T A G G G G T G C G G A C T G T A G T G T C C C C C C C G T T G A A C T A A A G T A G G A A T C A G G A G T G T C T G A A T A T T T C C G A T G G A G G T T C C C A A C A A C T C G A G T G C A G T G C G T T G C C G G C A A C C A G C A G ? G C G G C C G C C T G G T C T T T A C G T T A T A T C G G G A T T A T A A G C C C C T G A G C A G G C C G T T C G C T G G C C T T C T G T T G G T C T G C C G A T T C A C C C A C G G G T C C G C ? A A T A G A A ? G A T T G G A ? G G T G ? T T C A G T A T G A C C C C G T C ? T T A T T G G T ? G T A G C A T A G T T G C A C C C T G A A T C A A A G G T A G T G C C A A C G G G G A G C T C A T C C G A T G G C G A T G T ? G C G T A C C C G T A G T T T C T G T G A G T T A C T C A C T T G G G C G G T A T G G C A G T A A C C A G C T C C T T G C T C T A T T C G C T A G G G C G C C C G C C G ? G C G T G C G G G G A G A G A G T C T T ? G C T A G T G A T G C T ? ? C T T A C T G G A ? G C T G T G A T C T A T T G A A G T C C C C T T T A T T A C G A G G T G T G G A T C C A G C A C G C T G G C T T G T ? A T T C G T G C G C A G C C C C C G C C C G A C C G C T A G G C C C A A G C G T C A C T A T C G A T T A T C A T C G T C A G G G T C C G ? ? A C A A ? T C C G C T ? G C T T T G C T G G G T C A C G C T G C A G C C A C T A T A C C G T G T C G G C G T C C T T A C G A C C C T C T G G A ? C G G G A C A C G G T C G C C T C T G G G T G C A T A G A C C C G T A A T C A A C T A T ? C G C G G A G C G A G T T T G A T C C C G T A T C C G C C A G C G T G G A G C C C G C C C A C A G C C ? G A C A C G G C A C T G G T A C T A A G A T G A A T A G A C C A C T T A G G G T A T G A A C G A ? G G T G G A A C T T C G G A A T T C A T T C ? C G G T G G T G G G C A G C C A C G A C T C C G T C C G ? A T C C G A C G T C G A G G G T C T T C T ? G T C A T G C G C C C T G C T C C G C G G G G G A A G C A A G A C A G G C C C ? T G T C C A T G G G C T A T G G C C G T C C C T T T A ? C C T T G G C C A C C T G G C C T T A G C C T C T T G G G T C G G G C G T G ? A A G T A C T C T A T G C T G A G C T C C A C C C ? A T C C T G A G G T G G G C C G T A G T A C T T G T C A A T C G ? C C T T G T A C C G T C C T T A T G C T T A C A G A C G C A C ? A T G T A T C T C C G T A C T A A G G C T C C C ? A G T G G G T C A C T A C T T ? C G G G T G G A G G T C C G C A C A T G T T G G A G G A G A C G C G G T C C A C G G A T A C C T G T T G G A C G C C C C G G T T A C T C T A T C A T A A T A C G C G G C T C A A C A T C C C C T T G T C T A T A T T G G C T A G C A A G C G A G G G G A T C T C T T C C G G T C G G G A A G T C C A G A A G A A C T T A A C A G A C T T ? G C C ? T C ? G G C G C G G A T G C T C G G C T T T C A A C C A T C T C C A G C C C T C C T G C G ? A G C T C C G G C T C A A A A C C T T T C G G G A C G C A T C T A C T G T A A T C C G C G T G G C ? C A G C T A A C A G A A A C ? G T T G C G C C A T A C G A A A G A T G A G T A G G ? A C T G T G C C C T G G C A C A A A C T G G A T A C C G T G G A G A G G G C A A T T T G C C T T C T A T G T G G A G C T G G G T C T C C C C G G A G T G G G G C G T G A G C G C G T G C T T C G A ? C C T C C G G G G C C A ? C T C ? A G T C A T T G A G G T G ? G G G G T G C C ? G A T A G T G G A T C T A A G G T C A C C C T T G A T C C C A C G A ? T T T C ? T A T C A T G G G T G C C G T G T C T G C C A T C A G T T G ? T G G A G C C C G G G G A A G C G C C T T G G G G A G A A G C G G A C ? A G T G T A C C A A C T A A C C A A G C A ? A C C T C T A C C G G A ? ? A C C A T T T G G C C G A ? C C G T C C A C T G G G A G A G C T G T A T A T G A G C C C T C T C G G G A G A T T T G C T C A A G T A T A G G A T G G C T A C G C G C A G A C ? T G G C G T T A G G G T T T T A G C C G T G T A A G A G A T C G T T A G T C ? T G T T A T G A G C T C C C C A G ? G G T T G C A C G G G G C C ? C C T A ? A G C C A G G T ? T G G C C A G T A T C T C T A C C C C C A T C C G G T T G G G G ? G G T A C A C G T T G C A A G T ? A C C C T A T A A G G A C A C T T C C G G C C A T C C T G C G C C G G A T A C G A G G G A A A T C A G G C G T G T A ? C G A G C T C C A G G C G C C C G A T A A T C T G ? G T A G A ? ? C C ? T G T A ? A T G T C A G G A G G T A C T A A T T G G G C C ? T G G A T G T T G A T C T T C C G T G C ? T T T A A G G A G C A G G A C C A C T T C C T C C ? T T T G G C A ? C C G G C A C A ? T T G C G T C A A C T A C C A T T A G T A A A T ? G T T C C T C G C T G G A C C A G T A C A T C A A C ? C G C A G G C G G G G T A T A G G G G G C C A T C C G T A C C C C T T T G T C A A A C A G ? G C ? T A C G A T A ? T G G G C T T A G C G G T C C C A T T T C A C T G C A A G C A C C G G C A C C A T G G A T T A C C C C T G C G G C G C C G T A T T C G A C ? C G ? G G G C T C C C T G G A A A C C C A G T A A C A A A C T T T T G G G T C T G C ? A G G A G T G C C A A A A G A A C A ? C A G A A C C G G T G G T C A A A C G T C C A ? C G C T G A ? G A T G T G C T C T C G G C C T C C C G T A A G G T T T T T A G G ? C T T C A G G C A A T T A ? A G T G G G G C T C C C G T T C G G T ? G T C ? G T T T G G G G C A T G G G A T G C G G A G C G C G T T A T A G T C A C G A T C G T A T G T G G G A A C T C T C G C A G T C C G G C A G C A T G T A C ? G T A A C C T T T G C G T C G G T A C T C T C ? A T A G G A A A A C T C T C C G T A G T A T A C G T A T C C G T T C A C A T T C C C T T A C G A G C A T A C G T ? C A T C T C G T A C C C T T A A C G T ? A T C T T G C C C G A C C G G G C C C C A G C C A G G A G C C T T A T A T A G G T C C T A C C T A C G C G C G G A A T A G T T C T T C C G C C G A G A C G T T G A T A C A C A G A C T G G C T ? ? C C C C T ? C C T C T T G C G C G A A T A T A T A A C G T G A T C G G C ? G C G T A T C A C C C C G C C A G T T G G T C C G A C G C G T C G G T A G T T G C ? C C G G C C T C C G G C C C T G G G T G G G C G G T T A A T C T G G G A C C G T A C C C G T C T T T G A G G C G T C C A G T A C C C C G A T A C A A T C G C T C A A G T ? G G C A C G C G C ? C G T G C C C T G G A C C T A A C C G C G A T T C C G C G A T A C T G A A C C T A A T T G A T T A C T A G T A C ? C T A T A G C G G A G G T G G C T T G A ? T G G T C C A C C G C G G G G C T T G T G A G C G T A A T A G C G G A A G T G T C C T G C T T C T C A G G T ? C C A C G G G C ? C C G T A G A T G A G C G G A G G T G C G G C T G G A C G A C C T G G C T C A G T T T G T A C A G A A C G T C T A C A G C A A A T C T T A C T G G T T C G C G ? T G C G A G C G C ? T C C ? A A A G T G T A C G C C C A G A A A T C C T G A A T C C A T G A A A G A T A C C C C C T G C G G C C A G A C C ? A C C A C T T C C G C C C G C G A ? A C A C C T T G A G G A T T C G G A G A A G T G A G T G C A T G C T T C G A G C G A T C ? A T T C G T A T T C A A G C G C T T C C A G T A ? T A T T G G T A A G T C T C T G C T G C G A C C A G G T G C G C T G G G C G T G T T A C G G C G G C C A A T C ? T C ? C G G A C A C G C G T C G T C T A T A ? C C A C C G C G G T A G A C G G C G T T G G C G T G G G C A G C T A T A ? A G ? T G G T C C A A A T C C G T G T C ? G C C C G C T G C C G C C G ? T G G G G G G C G T G T G A G G G G G T G A C A C C G ? C G C G C C A G G G T A C T G C T T T G C C A G C A C T A ? A G T ? G C G A A G C C G C C A C A A G A C A A T C C A C T C A T A A T G A G C A T T C T G A T G ? A T C G C T T A G C C G A C A T T T C A G A C T G G G G ? T C T C G T C G C C C T A C T C C T C T G A G T G A C G A G G C A C T T A C C G C G C A A T C G A G A A G G G T ? G C T C T G G ? A T G T C
	KAP2:C6A88ANXX:3:250407225	 1	T C C C G G G C G C T ? C G G C G A T A C A G T G C G C T A G C ? T G T T T T C G C G T T A C C G T C T G C C C G T A C C T T A C T T C C A A T A A C A ? T T C A C C A C C A C T A C T A G G G A G A C ? T G A A T T G G T C T G C T A T G ? G T G C G C C G C A T G T G T A T G T A T A C C G C A A A T T C C ? A C C G C C C T C A A T T G T G G C A G G T C A A C C C C C A C A A T C T A T G A C G C A C A A T G A G A G G C A C G C C A T A G A G G T C C A C A G G C A C T T C C A C C C G C C G G T C C A T T G ? ? A A A T T A C C T T C A A A T C G G G G C C G G G G C G G G C G G C C C A T C A G C T T G C T C T A G G A G A A A T C G G G T T T C T T G C ? C C A C A T A A T A G G T A T C T G G T G G G G T T C A C T ? A A T G A T C A T T G A C T A A T A T G A G T C T T A T T A A C C C A G C C T C A ? G T T T A C C T G G C T T C C G A A ? G A G T G A C T G A A G T G A A T G T C ? G ? C T C C T G C T G A C T C G G A A C G T C C ? C C G C T G G A ? G G C G C T A C C G C C A C G ? ? T G A T G T A C A C A G G G C T C T A G G G G T T C G G A G A G C A G T G T C C C C T C T G T T G A A T T G A A G C A G A A A T A A G A A G T G G C T G A A T A T T T C C G A G G G A G G T C C C C A A C A A C T T G A G C G C A ? T G A G T T G ? C G G T ? A C T C G C A G ? G C G G C C G C C C G G T C T T T A G T T T A T A T C A G G A T T A T A A G ? C T C T G A G C A G G C C A C T T G C T G A C ? C T C T T T T G G C C T A C C G A T T C C C C C A C G G G T C C G C A A A T G G A T ? T C T T G G A C G T T G A C T A A G C A T G A C C C C G T G T T C A T T G G T ? G C A G G G T A G T T G C G C C C T G A A T C G G C G G T A G T G C C A A G G G G G A G C T C A T C C C T T G G C C A T G T C G C G T A C G C A T A G T T T C T ? T A T G T ? A C C C ? C T T G G G C G G T A T G ? C A G T G A C C A G C T C C C T G C T C T ? C C C G C T T C G G C A C C C G C ? G G G C G T G C ? G A C G G A G A G T C C T A G C T A G G G A T G C T G A C T C A C T G G G ? ? C A G T C A T C G A T T G A A G T C C T C T A T A T C A C G A G G C A T G G A T C C A A T G T G C T A G C T C G T T T C T C A G G ? G T A G C C C C C G C C T G G C C G C T A G G C C C A A G C G T ? ? C T A T C G C G A C T C A T G C T C A G G T T C C G G A A C A A G T C C G C T G G C T C T ? C T C G G T ? A C G C T G C G G C C ? ? T A T A C C C T G T C G G ? G T C C T T A C G A C C C T C T G G A C C G G G A C A T G A T C G C T T T C G G G T G C A T C C A C C C G T A A T T A A C T G G A C G C G G A G T G A G T T T G A C T C T G T ? C C A G C C A A C G T G G G ? ? C C G G C A A C C G ? C ? G G C G C G G C A C T A ? G A C T A A G G T G G A T A G C C C A C T C A G A G T A T G A A C G A A G G T G G A A C T T C C T G A T T C G T T C G C G G T G G G G G G T A G C G A C A A C T C C G T C C G T G A C C G G C ? T C T G G G G T C ? T C T A G T C A T G C A C T C T G A C C C G C G G G A G A A G C A A G G G G G G C ? C G T ? T C C A C T C G C T G C G G G C G T T C C T T T ? T C C T ? C G C C A C C T G ? T C T T T G T C T T T ? G G G T C G G G T G T G C A A G T A C C C T G T G C A G G A C T A C A C C C G A T C C C G A G G T T G G C C A C C T T A C T T G T C A A G C G T C C T G G T A ? C G T C C T T C T G C T C G C A G A C G C G A T C T G T A T C C C C G T G C ? C A G G C T C C C T G G T G G A T C A C T A C T A A C G G G T A G A G G T C C G C A C A T ? T T A G A G G A G G C G C G G T C T A T G G G ? A C C T G T T G G A ? G C C A C T A T C T C T C T A T C A T C A T A G G C G G C T C A A C A T C C C C T T G T C T A T C T T G G C T A G C G C G G ? A G G G G A T T T C ? C C C T G T C G G G C A G C C T C G T A G T A C T G A A C A G A C T T ? A C C G C G T G G C A C G G A G G C T C G G C T A ? A G T C C G C G T C C A G C C T T G G T G C G A A G C T ? T G A G T C A A A A C T T T T C G G G A C G C A C C T A C T G T G A T C C G C G A C G C T C A G C T G A C A A G ? A C G G T T G C G C C A T G C G A A G G A T G A T A A G G ? T C T G T G C T C T G G C G C A A A C T G G A C A C C A T G G G G A G G G C A A C T ? G C C ? T C C A ? G T G G G G T T G G G C C T T C C C G A A G T A G G G C G T G A G C G C G ? G C T T C G A A C C T C C G G G A C C T A C C C G A G T C A T C G G G G T G C G G G C C G T C C G A T A T C G G A T C T A A G G T ? T T C C G T G A T C C C A C G A C C T T C G T A T C A T G G G C G C C G A G T C T G C C G T T A G ? T G ? T G G A A C C G G A G G A G G T G C C T T ? G G G A G A A A T G G A C C A G T G T A G C A C C T A T C T A A G C A G A C C T C T G C T G G G T A A C C A T C T G G C C G A G C C G A A C A C C G G G G G A G C T G T G T G T G G G C C T T C G C G T G A G A C T G G C T C A A G T C T A G A ? T G G C G A C G C G C A G A A G T G A C G C G A T A A T T T T A G T C G T G T A G C A G A T ? G T T ? ? T C G T G T T A T G A G C T C C C C A A T G G T C G A A C G G C G G C G C T T A ? C G T C G G G T T T G G C C C A T A T T T G T G C C C C C ? ? C C G G A T G G G G G G G T A C ? C ? T C G C A G G T C A ? C C C A T A G G G A C G A T T T C C G C C A ? C C T G C G C T ? G A T G C G A G G G G G A T C A G G ? A T G ? A G C G G G C T C C A G G C G C C C G A T A G T C A G C G T G G A G G C C T T G A A G A T G T C A A G A G G T A T T G A T T G T G ? C A T G G A G G C ? A A T C T T C ? A T G C C C T C G A G G A G C G A G A C C C C T T C C A ? T G A T T G G C A ? C C G G C A C A C T T G C G T C A A C T C C C A C A C G C T G A T C G G T C C ? C G C T G G G G T A G T A C ? T G A T C C T G C G C A C G G G G T A T A G G G G G C T A T T T G T A C C A C T T C G T C A A G A ? G C G G T T A C G A T C G T G G G C G A A G C G G G C A C A T T T C A C T G C A A T C A C C G G G G C A A T G T G T T A C C C C T G C G A C G C C G T A T ? C G A C A C G C G G G C T C C C T A G A A A C T A G G C A A C A T A C T T G A G G G C C T G C G A G G A G T G T C A A T A ? A A C G T C T G A T C T C G T G G T C T G T C G G C C G A C ? C T G A G G A T A T G C T C T C G G ? T T T C T G T A A G G T T C T ? A G G C C A T C ? A C C G A G T G C A G T A G G G C T C C C G T T C A G T ? A T C G G C A T G G G G C A T G G G A T A C T G A G C G C A T T G T A G G C A C G A T C G T A T G T G G G T G C T C T C G C A G T C C G G C A A C ? C G T A C G A T A ? C C T G T G C G T C G T ? A C T C T C G A T G G G A A A G A T A T C T G T A G T A T A C G T A T C ? A T T C A C A T T T C C T T G ? A A G C A T A C G A C C A T C T C G C A C C C T C A G C G C G A T A T T G C C A G A C ? G G G C C C C A G C C A G G A G C C T T G T A T T G G T C C T A C C T A ? G C G C T G A A G G G T G C T C C C G C C G C G C T G T T G A T A C ? C G G A C T T G C T T A A C C C T T C C T C C T G ? G C ? A A T A T A T C A T G T G A T T T G C A G C G G A C T A C C G C G C C A G T T G ? T ? C G G C G C G G C G G G G G T T A C C C C G G T C T C C G T T C C C G G A C T G G C A G G T C A T C T G G G A C C G T A C C C C T C T T T G A T G C G T C C A G C A C C C C G A T A C G A T C G C T T G A G T C G G C A C G C T C G C G T T T G C T C G A C C T G A C ? G C ? A G T T C G C G G C A C C ? T A C C T A A C T G A G C A T T A G T A C A C T A G A A C T G A ? G A G G C A T G A G T G G T C C A C C G C G G G G C T C G T G G G C G T C A C A G A G G C A G T G C C C T G C T C C T C T G G T T C T A T G G G ? C C C G C A G A T G A T T G G G G G G G C G G C T T G C C G A C C T ? G T T C A G T T C G T A C G G A A C G A ? T ? C A G C A A A T C T T A C T G G T T C G ? G C C G C G A G A A C ? T C C T ? A T G T G T G C G C C C G G A A G A C C T G A G T C C A T G A A G G A T A C C C C C C G C G A C C A G A C C A A C T A C T C T T G C C C A C C A T A C A C C T T G C G G A T ? C G T ? C G A G ? G A G T G C T T G C T T C G A G C A A C C C G T G C G T A C T C A A ? C G C T C C C A A T G G A A T T C A T A A G C C G C T G C A ? C G A C C G G G ? G C G C T G G ? T G T G T T G C G T C G C C C T A A C T T C T C G A A C A C A T G T C G T C G A T A T C C A C G G C ? G T G G A C C G C C T T A G C G T G G G C A ? C T G T A C A G ? G G G A C C G T A T C C G C G T T ? G C C G G T T ? C C A C C G T G G G G G G G ? G T G T G A A ? G G A A A A T C C C G G C G C G G C A G ? G T T C T G C ? T T G C T G G C A C A A ? T G T G G ? G G C G G C G C C A C A G A A C A G T C C A C T C A C A T A G A G C A C C T T G A G G C A T C G C T C A G C C A A C A T T T C C G A C T G G G G C C C T C G C T G C C C T G C T T C T C ? A A G T G A C A A G ? C A C C A A C C G C T C A A T G G A G A A G G T T C G T T C T G G C A T A T T
						T C C C G G G C A C T ? C G C C G A T A C A G A G C G T T A G C ? T A T T T T C G C G T T A C C G T C T G C C C G T A C C T T G C T T C C A A T C A C A ? T T C A T C A C C A C T A C T A G G A A G A C ? T G A A T T G G T C T G C T A T G ? A G G T G C C G C T T G T G T A T G T A T G C C G C A A A A T C G ? G T C A C C C T C A A T C G T A G C A T G T C A A C C C C T A C G A C C G A T G A C A T A T A A T G A G G C G C A C G C A C C A G G G G T A A A C A G G C A C T T C C T C C C G C C G G T C C C T T G ? ? G T G T T A C C T C C A A A T C G G C G C C G G G A C G G G T G A T C C A T C A G C T T G C T C T A G G A G A A C T C A G G T T T C T T G C ? A C A C A T A A T C A A T G T C T G G T G G G G C T T A C T ? A A T G A T C A T C G A C T A A T A G G G G T C T T T T T A A C C T A G C C A T A ? G T T T A C C T G G T T G C C G A A ? G A G T G A C C G A T G T G A C T G T C ? G ? C T C C T G C T G A C T C G C A C T G T C C ? C G G C T G G G ? G G C G C T A C T G C C A C G ? ? T G A T T G A C A C A G G G C T T T A T G G G T G C G G A C A A C A G T G T C C C C C C T G T T G A A C T A A A G C A G A A A T A A G A A G T G G C T G A A T A C T T C C G A G G G A G G T C C C C A A C A A C T T G T G C G C A ? T G C G T T G ? C A G T ? A C T C G A A G ? G C G G C G A C C T G G T C T T T A G G T T A T A T C A G C G T A A T G A G ? C C C T G G G C A G A C C A C T T G T T G A C ? C T C T T T T G G T C T A C A G A T T C A C C C A C G G G T C C G T A A A T A G A A ? T C T T G G A T G G T G A C T A A G C A T G A A C C C G T C T C C A C T A G T ? G C A G G G T A G T T A C G C C C T G A A T C G A A G G T A G T G C C A A G G G G G A G C C C A T C C C T T A G C G A T G T T G C G T A C G C A T A G T T T C T ? T A T G T ? A C C C ? C T T G G G C A G C C T G ? C A G T G A C C C G C T C C C T G C T C T ? T C C T C T T C G G C A C C C G C ? G G G C A T G C ? G G C G G A G A G T C C T A G C T A T T G A T G G T G A C T C A C T G G A ? ? C A G A C A G C G A T T G A A G T C C T C T A G A T T A C G A C C T A T G G A T C C A A T A T G C T A G C A T G T T A T T C A G G ? G C A G C C C C G G C C C G G T C G C T A G G C C C T C G C G C ? ? T G A T C G A G A A T C A T G C T C A G G G T C A G G A T A A A T T C C C C T G G C T T T ? T T C G G T ? A C C C T G C A G C C ? ? T A T A C C C T G T C G G ? C T C C T T A C G A T C A C C C G G A C C G G G A C T T A A T C G C C T T T G G G T G C A T C C A G T C G T A T T T A A C T G G A C A C G G A C T G A G T T T C A C T C C G T ? C C A G C C A A C G T G G G ? ? C C G C C A A C C G ? C ? G A C G C G G C A C T G ? G A C T A A G G T G A C T A G A C C A C T T C G A G T A T G A A C G C A G G T G G A A C T T C C G G A T T C A T T C G C G G T G G T G G G T A T C C A C G A C C C C G T C C G T A T C C G A C ? T C G G G G G C C ? T C T A G T C A T T C A C C C T G C C C C G C G G G G G A A G C G A G G G G G G C ? C G T ? T C C A C T C G C T G T G C G C G C C C A T C T ? T C C T ? C G C T A C C T G ? T C C T T G C C T T T ? G G G T C G G T T A T G C A A G T G C T C T A T G C A G G A C T C C A C T C G A T C C C G A G G T T G C T C A C A G T A T T T G T C A G G C G T C C T G G C A ? C G T C C T T C T G C T T G C G G A C G C G C C C T G T A C C T C C G T G C ? C A T G C T C C C T A G T G G A T C A C T A C T T A C C G G T A G T G G T C C G C A C A T ? T T G G A G G A G G C G C G G T T T A T G G G ? A C C T G T T G A A ? G C C A C T G G C T C T C T A A C A T C A T A C G C G G C T C A A C A T C C C C T T G T C A A T C T T G G C T A G C G C G G ? A G G G A G T T T C ? C C C G G T C G G G A A G T C T C G T A A T T C C G A A C A G G C T G ? A C C G C G T G A C A C C G A T G T T C C G C T A ? A A T C C A C C T C C A G C A T T G G T G C G A C G C T ? C G A G T C A A A A C C T T T C G A G A C G C A T C C T C T G C G A T C C G C G T G G C T C A G C T G A C A A A ? A C G G T T G C G C C A T G A G A A G G A C G A G A A G G ? T C T A A G C T C T G G C G C A A A C T G G A C A C C A T G A G G G G A G C A A C T ? G C C ? T C C G ? G T G G A G T T G G G C C T T T T C G A C G T A T C G C G T G A G C G C G ? G G T T C G A A C C T C C G G A A C C A G C C C G G G T C A T C G G G G T G C G G G G C G C C C G A T A T T G G A T C T A A G G T ? T T T C T T G A T C G C A A G A G C T T T G T A T C A T G A G C G C C G A A T C T G C C G T C A G ? T G ? T G G A A C C G G A G G A G G T G C C T T ? G G G A A A A G T G G T C C A G T G T A G C A A C T A T C C G A G C A G A C C T C C A C T G G G T A A T C A T C C G G C C G G G C C G A A C G C C G G G G G A G C T G T A T G T G G G C A T T C G C G T G A G A C T G G C T C A T G G C T A G A ? T G G C G A C G C G C A G G C G T G A C A C G A T G G T T T T A G T C G T G T A G C A G G T ? G T T ? ? T C G T G C T A T G A G C T C C C C A A T A G T C G A A C G A G G G C G C T T A ? C G T C G G G T T T G G C C C A T A T C G G T G C C C C C ? ? C C G G T T G G G A T G G T A T ? C ? T C G C A A G T C A ? C C C A T A G G G A C G A T T C C C G C G A ? A C T G C G C T ? T A T G C G T G A G G G A T C A G G ? G T G ? A G C G G G C C C C A G G C G A C C G A T A G T T T G C G T G G A G G C C T T G A A G A T G T C A A G A G G T A T T G A T C C T G ? C A T G G A G G T ? A A T C T C C ? A T G C T C C C G A G G A G C G G G A C C A C T T C C T ? T G A T T C A C A ? C C G G C G C A C T T G C G T C A A C T C C C A C A C G C T G A T C G G A C C ? C A A T A G G G T T G T A C ? T G A T T T T G C G C G C G G G G T A C A G G G G G C T A T C C G T A C A A C T T C C T T G A G A ? G C G G T T A C G A T A G T A G G C G A A T C G G G C A C A T T A C A A T G A A A T C A C C A G C G C A A T G T A T T A C C C C T G C G A C G C C G T A T ? C G A C A C G T G G G C T C C T T G G A A A A T C A G C A A T A T A G T T T A G G T C C T G C G A G G A G T G T C A G T T ? A A C G T C A G A T C T C G T G G G C T G T C G G C T G A C ? A T G A G C G C A T G C T T C T A G ? T T T C T G T A A C G G T C T ? A G G C C T T C ? A G C G A G T G C A C T G G G G C T T C T G T T C A G T ? G T C G A C T T G G G G C A T G G G A G A A T G A G C G C G T T G T A G T C A T G A T C G T A T G C G G G T A C A C T C A C G T T C C G G C A G C ? C G T G C G A T A ? C C T T T T C G T C G T ? T C T C T C T A G A G G T A A G C T A T T T G T T G T A T A T G T A T C ? A T T C A C A T T T C C C T G ? A A G T G T A C G A C C A T C T C G T A C C C C C A A C T C G A T C T T G C C A G A C ? G G G C C C C A G C T C G G A G C T T T A T A T T G G T C C T G C C T A ? G C T C G G A A G G A T G C T C C C G C C G C G C C G T T G A T A C ? C G G A C T T G C T T A C C T C T G C C T C T A G ? G C ? A A T A C A T C C C A T G A T T T G C A G C G G A T C A C C C C G C C G G T T T ? T ? C G G C G C G G C G G G A G T T A C C C C G G C C T C C G T T C C T G G A C G G G C G G G T C A T C T G G G A C C A T A G C C G T C T T T G A T G C G T C C A G T A C C C C G A C A G G A G C G C A C G A G T C G C C A C G C T C G C G T T T G C T C G A C C T G A C ? G C ? A G T T C G C G G T A C C ? T A C C T A A C T G A G C A T T A G T A C C C G A G A A C T G A ? G T G G C T T G A G T G G A C C A C C C C G T G T C T C G C G A T C G T C A C A G A G G C C G T A T C C C G C T C A T C A G G T T C T A T G G G ? C C C G C A G A T G A T C G G G G G G G C G G A T T G C C G A C C T ? G C T C A G T T C G T A C G G A A C G A ? T ? C A A C C A A T C C T A C T A G T T C G ? G C C G C G A G C A C ? T G C T ? A T A G G T G C G C C T G G A A G A C C C T A A T C C A T G A A G G A T C C C C C C C A T G A C A A G A C C T A C T A C A C C C G C C T G C C A T A C A C C T T G C G G A C ? C A T ? C A A A ? A A A T G C A C G C T T T G A G C A A T C T A T G C G T A T T A A G ? C G T T T C C A G T G G T A T T C A T A C G C C G C T G G A ? C A A C C G G G ? G C G C T G A ? C G T G G T G C A G C T C C C T A A C T T T T C G A G C A C A C G T C G T C T A T A C C C C C C G C ? G T A G A C C G C C T T A G C G T G G G T T ? C T G T A A A G ? T G G A T C A T A T C C G T G T T ? G C C G G T T ? C C A C C C T G G G G G G G ? G T G G G T G ? G G G T A A T C C A G G T G C G C C A G ? G T T C C G C ? T T G C T G G C A C A A ? T G T G G ? G A C G C C G C C G C A G G A C A G T C C A C T C A C G T A A A G C A T C T T G A T G G A A A G T T C G G C C G C C A T C T C C G A C T G G G G C T C T C G C T G T C C T G C T T C T C ? G A G T G A C G T G ? T A C C A A C C G T T C A A T G G A G A A G A G T C A T T C T G G T A T A T T
	KAP20:C6A88ANXX:3:250407293	 1	T C C C ? G G C G C T G C G G C G A T A C A G T G C G C T A G C A T G ? T T T C A C G A T A C ? G T C T G C C C G T A C C T T A C T C ? C A A T C A ? A C T T C A C C A C C A C T A C T A G G G A G A C G T ? A A T T G G T C T G C T A T G ? G T G C ? C C ? C A T G T G T A C G T A T A C ? G C A ? A T T C C G A C C A C C C T ? A T T T G T G G C A G G T C A A C C C C C A C A A ? C T A T G A C G C A C A A T C A G ? G G C A C G C C ? T A G A ? ? T C A A C A G G C A C T T C C A C C C G C C A G T C C A T T G G ? A A A T T ? T C T T C A G C T C ? G G G C C G G G ? ? G G G C A G C C C A T C A G C T T G C T C T A G G A G A A A T C G G G T T T C T T G C ? C C A C A T A A T A G G T A T C T G G T G ? G G T T ? A ? ? C ? A T G A T ? A ? C A T C T A A ? A T G A G T C T C T T T A A C C C A G C C ? C A T G T T T G C C T G G C T G C C G A A T G A G T G A C T G G A G T G A A C G T C G G A C T C C T A C T G A C T T G G A ? ? G T C C C C C G C T G G A ? G G C G C T A ? C G C C A C G A G T G A T G T A ? A ? A G G G C T ? T A G G G G T G T ? G ? C A G C A G T G T ? C ? C C C T G ? T G A A T T G A A G C A G G A A T A A G G A G T G G C T G A A T A T T T C C G A G ? G A G G T C C ? C A A C A A C T ? G A G C G C A T T G A ? T T G C C G G T ? A C T C G C A G G G C G G C C G C C C G G T C A T T A C T T T A T ? T C A G G A T T A T A A G G C C C T G A G C A G G C C A C T C G C T G A C C T T ? T T T T G ? C C T G C C G A T T C A C C C A A G G G T C C G C A A C T G G T T ? T C T T G G A C G T T G A C T A A G C A T G A C C C C G T G T T C A T T A G T ? G T A A G G T ? G T T G T A C C C T G A A T C A G A G G T A G T G C C A A G G G G G A G C T C A T C C C A T G C C C A T G T C G C G T A C G C A T A G T T T C T A T A A G T T A C T C A C T T G G G C G G T A T G G C A G T G ? C C A G C T C C C T G C T C T A C C C G C T T C G G C ? C C C G C ? G G G C G T G C G G A C ? G A G A G T C T T A G C T A G ? A A T G C T G A C T C A C T G G G A G C A G T C A G C G A T T G A A G C C C T C T T T ? T C A C G A G C C A T G G A T C C A A T G T G C T A G C T T G G T T C T C A G G T G T A G T C C C C G G C T G G C C G ? T A G G C T ? T A G C G C T A C T A T C T A G A A T C A T G C T C A G G T T C C G ? ? A C A A G T C C G C T G G C T C T G C T C G G T ? A C G C ? G C G G C C A C T A T A C C C T G T C G G ? G T C C T C A C G A C C C T ? T G G A C C G G G A C A T G A T C G C T T C C G ? G T G C A T C G A C C ? G T C A ? T A A C ? G G A C G C T G A G T G A G T G T G ? C T C T ? C G C C A G ? C A A C G T G G A G C C C G G ? A A C C G C C C G A C G C G G C ? C T G ? T A ? T A A G A T G ? A T A G C C C A C T T A G A G G A T G A A C G A G G G T G G A A C T T C C T G A T T C A T T C G C G G T G G G G G G C A ? C G A C A A C T C C G T C C G T G A C C G G C G T C G G G G G T C T T C T ? G T C A T G C G C T C T G A C C C G ? G G G A G A A G T ? A G G G G G G C A C G T ? T T C A C T C G C T G T G ? G C G C T C C T ? T A T C C T ? G G ? C A C C ? G G C C T T T A T C T T T T G G G T C T ? G T G T G C A ? G T A C C C T G T G C ? G G A C C A C A C C C ? A T ? C T G A G G T T G G C C A T C T T A C T T G T C A A G C G ? C C T T G ? A C C G T C C T ? C T G C T C G C A G A ? G C A A ? A ? G T A T C T C C G T A C T C A G G C T C C C ? G G T G G ? T C A C T A C T A A C G G G T A G A G G ? C C G C A ? A T G T T G ? A ? G A G G C G C G G ? C T A C G G G T G C C T G T T G A A C G C C C C G A T C T C T C T A T C A T C A T A G G C G G C T C A A C A C C ? C ? T T G T C A A T C G T G G C T A G C G C G G ? A G G G G A T T T C T C C C T G T C G G G ? ? G T C C C G T A G T A C ? G G A C A G A C T T C A C C C C G A G A C A C ? G A ? G C T C G G ? T A ? ? A T C C A ? G T C C A G C C T T G G T G C ? T A G C T C C G A G ? C A A A A C T T T C C G G G A C G C A T C T A ? T G T G ? T C C G C G T C G C T C A G C T G A C A A G A C C G G T T G C G C ? A A ? C G A A G G A T G A ? A A G G T A C T G T G C C ? ? G G C G C A ? A ? ? ? G A T A C A G T G ? G G A G G G C A A C T G G C C ? T T C A T G T ? G G G T T G G G C C ? T C C C G A A G T A G G G C G T G A G C G C G ? G C T T C G A A C C T C C G G G A C C T A C C C G A G T ? A T T G G G ? T G C G G A C C G T C C G A T A T C G G A T C T A A G ? T ? T T C C G A G A T C C C G C G A C C T T C ? T A T ? A T G ? G C G C ? A A G T C T G C C G T C A G T T G C T G G A A C C G G A G G A G G C G C C T T G G G G A G A A A T G G A C C A G T G C A ? C A C C T A T C T A A G C A ? A C C T C T G C T G G G T ? A C C A G T T G G C C G A G C C G A A C A C C G G ? A G A G C T G T G T G ? G G G C C T T C G C G T ? A G A C T G G C T C A A G T C T A ? A G T G G C G A C G C G C A G A A G ? G A C G C G A T A G T T T T A G T C ? T G T A G C A G A T C G T G ? A T C G ? G T T A T G A G C T C C C C A G ? G G T T G A A C G G ? G G C G C C C A T C G C C G ? G T A T G G C T C G T A T T T G T G C C C C C A C C C G G A T G G G G G G G T A C A C A T C G C A G G T C A ? C C C A T ? G G G ? C G A A T C C C G C C A T C C ? A C G C T G G A T G C G A G G G G G A T C A G G ? A T G A A ? C G G G C T C C A G G C ? C ? C G A T A G T C T G C G T G G A G G C C T T G A A G G T ? T C A A G A ? G T A T T G A T ? G G G ? C A T ? G A G G ? ? A A T C T T C T A ? G C C T T C G A G G A G T G G G A C C C C ? C C C A C T A A T T G G C A ? C C G G C G C A C T ? G C G ? C A T C T C C C A C A C G T A A A T C G G T C C T C G C T G G A G T A G T A C T T C A T C ? C G C G G A ? G G G G T A ? A G G G G G C T A T T T G T A ? C ? C T T T G T C ? A G A A G C G G T T A C G A T C G T ? G A C T A ? G C G G G T A C A T T T C A C T G C A A ? C G C ? G A C G C A A C G T G T T A ? C C C T G C ? A C G C C G T A T T C G A C A ? G C G G G C T C C C T A G A A A C T A G G C ? A C A A A C T T G A A G G C C T G C G A G G A G T G C C A A T A ? A A C G T C T G G A C C C G T G G T C T G ? C G G ? C G A C ? C T G A ? G A T A T G C T T T C ? G T T T C C T G T A A G G T T C T ? A G ? C C A T C A G C C G A T T G C A G T G G G G C T C C C G T T C G G C G A T C G A T A T G G G G C A T G G G A T A C G G A G C G C A T T G T A G G C A C G A T C G T T ? A T G G G T ? ? T C T C G C A T T C C G G C A G C G C G T A C C A T A T C C T G ? G C G T C G T ? A C T C T C G A ? G G G A A A A A T A T C T G T A G T A T A C G T A ? A ? A T T C A C A T T T C C T G G C A A G C A T A ? ? T C C A T C T C G ? A C C C T C A ? C G C G ? ? A ? T G C C A G A C C G G G C C C C ? G C C A G G A C C C T T G T A T ? G G G ? C T A C C T A ? ? C G C T G A A G G G T G C ? C ? C G C C G C G C T G T C G A T ? A ? C G G G C T T G C T ? ? A C C C T ? C C T C C T ? C G C G A A T A T A T A A C G T G A T C T G C A G C G G A C T A C G G C ? C C A G T T G T T C C G G C G C G G C G G T G G T T ? C C C C G A T C T C C G ? T C C C G G A T T G G C A G T T ? ? T C T G G G A C C G A A C C C G G C T T T G A T G C G T C C A G C ? C C C T G A T A C G A T C G C T T G A G T C G G C A C G C G C A C G T T T G C T C G A C C T G A C C G C ? ? G G T C G C G G C A ? C G T A C C T G A C T G ? G C A T T A G T A C A C T A T A A C T G A G G A G G C A ? G A G T G G T C C A C C G C G G G G T T C G T G A G C G T C A C A G A G G C A G T G C C ? T G C T C C T C T A G T T C C A C G G G C ? C C G C A G A T G A T T G G G ? G G G C G G C T T G C C G G C C T ? ? T T C A G T T C G T A C ? G A A C G A ? T A C A G C A A A T C T T A C T G G T T C G C G C C G C G A G A A C C T C C T A A A G T G T G C G C C C G G G ? G A C C T G A G T ? C G T G A ? A ? ? T A C ? C C C C G C G A C C A G A C C A A C T C C T T T T ? C C C ? C C A T A C A C C T T G C G G ? T T C G T ? C G A G ? G A ? T ? C T T G C T T C G A G T A A C C C G A G ? G T A C T C A A ? C G C T C ? C A A T G G A A T T G A T A C G C C G C T G C A G A G A C C G G G T C C G C T G G G T G T G T T G C G T C G C C C T A A C G T C T ? G A A C A C A T G T C G T C G T ? A ? C C A C G G C G ? ? A G A C C G C C T T ? G C G T G G G C A G C T G T ? C A ? T G G G A C C G A G T C C G C G T ? A G C C G G T T G C C A C C G T G G G G G G G C G T G T G A A A G G A A G A T C C C G ? C G C G G C A G G G T T C T G ? A T T G T T G G C A A A A A T ? T G G C ? A C G G C G C C A C A ? A A C A A T C C A C T C A C A T A G A ? C A C ? C T ? A G G C A T C G C T C ? G C C A A C A T T T C A G A C T G G G G C C C T C G T T G C T C T G ? T T C T ? C G A G T G A C A A G ? C A C C T A C C G C T C A A C G G A G A A G G T T ? G ? T C G G G C A T A T C
						T C C C ? G G C A C T T C G G C G A T A C A G A G C G C T A C C A T G ? T T T C G C G A T A C ? G C C T G A C T G T A T C T T A C T T ? C A A T C A ? A C T T T A C C G C C G C G A C T A G G G A G A C A T ? A A T T G A T C T G C T A T G ? A T G T ? A C ? C A T G A G T A T G T A T A C ? G C A ? T T T C G G A C A A C A C T ? A T T T G T A G T G G G T C A A C C C C C A T A G ? C T A T G T C G T A C A A T G A G ? G G C A C G T C ? T A G A ? ? T C A A C A G G C A C T T C C A G T C G C T A G T C C A T T G G ? G A G T T ? T C T T C A G A T C ? G G G C C G G G ? ? G A G C A G C C C G T C A A A T T G C T C C A G G A G A G A T C G G G T G T C A G G C ? C C G C A T A T T A G G G G T A T G G T G ? G G T T ? A ? ? C ? A T G A C ? A ? C A A C T A A ? A T G A G T C T T T C T A A C C C A G C C ? C A T G T T T A C C A G G T T G C C G A A T G A G T G A C T G G T G T G A A C G T G G A A C T C G T A T T G A C T T G G G ? ? G C C T C C C G C T G G G ? G G C G C T A ? T C C C A C G A G C A A T G G A ? A ? A G G G C T ? T A G G G G T G T ? G ? C A G T A G T G T ? T ? C C C T G ? T G A A T T G A A G C A G G A A T A C G G A G T T G C T G A A T A T T T T C G A G ? G A G G T C C ? C A A T A A C T ? G A G C G C A T T G A ? T T G C C G G T ? A C T C C A A G G G C G A C G G C C C G G A C A T T G C T T T A T ? T C A G G A T T A T A A G C C C C T G A A C A G G C C G C T C T C T G G C C T T ? T T A T G ? T C T G C A G A T T C A C C C A A G G A T C C G C A A C T G G T A ? T A T T G G A C G T T G A T T A A T C A T G A C T C C G T C C T C A T T A A C ? G C G A G G T ? G T T G C G C C C T G A A T C A G A G G T A G T G C C A A G G G G G A G C T C A T C C C A T G C C C A T G T C A C G T A C G C A T A G T T T C T A T G T G T T A C C C A C T T G G G C G G C C T G G C A G T G ? C C C C C T C C T T G C T C G A C C C T C T T C A G C ? C C C G C ? G G G C G T G C G G A G ? G A G A G T C T T T G C T A G ? A A T G C T G A C T C A C T G G A A G C T G T C A G C G A T T G A A G C C C C C T A T ? T T A T G A G C C A T G G A T C C A A T G T G C G G G G T T G G T T C T C A G G T G T A G C C C C G G G C T G G C C G ? T A G G C T ? T A G C G C C A C G C T C T A G A A T T A T G G T C A G G G T T C G ? ? A C A C G C C C C T T G G C T T T G T T G G G T ? A C G C ? G C G G C C G C T A C A C C G T G T C G G ? G T A C T T A C G A C C C C ? T G G A C C G G G A C A T A A C C G T C T C T G ? G C G C G T A G A G C ? G C C A ? T C A C ? G G A C G C T G A G T G A A T T T G ? C T T C ? C A C C A G ? C A G C G T G G A G T C C G G ? A A C C G A C C G A C G A G G C ? C C G ? T A ? T A A G G T G ? A T A G C C C A T T T A G G G T A T G A A C G C A G G T G G A T C T T C C T G A T T C A T T C G T G G T G G T G G G C A ? C G C A A T C T C C G T C C A T A A C C G G C A T C G G G G G T C T T C T ? G T C T T G C G C C C T G C C C A G ? G G G G G A A T T ? A G G G G T G C A C G T ? T T C A C T G C C T G T G ? G C G C T C C T ? T A T C C T ? G G ? C A C C ? G G C C T T T A T C T T T T G G G T C G ? T T G T G A A ? G T A T C C T G T G C ? G A A C C A G A C T C ? G T ? C T G A G G T T G G C C A C A G T A C T T G C C A A G C G ? C C T G T ? A C C G T C C T ? C T T C T T A C A G A ? G C G A ? A ? G T A C C T C C G T A T T C A T G C T C C T ? A G T A G ? C C A C T G C T T A C C G G T A G A G G ? C C G T A ? A T G C T G ? A ? G A G G C G T G G ? T T A C G T G T G C C T A T T G A A C G C C C C G A G C T C T C T A T C A T A A T A G G C G G C T C G A T A C C ? C ? T T C T C A A T C G T G G C T A G C G C G G ? A A G G G A T C T C C C C C G G T A G G G ? ? A T C C C G T A G T T C ? T A A C A G A T T T C G C T C C G A G A C A C ? G A ? G T C C C G ? T A ? ? A T C C A ? G T C C A G C C T T G C T G C ? T A G C T C C G A C ? C A A A A C C T T C C G G G C T G C A T C T A ? T A T G ? T C C G T G T G G C T C G G C T G A C A A G T C A G G T T G C G C ? A A ? C G G T G G A C G A ? T A G G C A C T G A A C C ? ? G G C A C A ? A ? ? ? G A T A C A G T G ? G G G G G G C A A T T G G C C ? T T C A T G T ? G G G T G G G G C T ? T C C C G A A G T G T G G C G T G A G C G T G ? G C T T C G C A C C G C C G G A G C C A G T C C G A G T ? A T C G G G ? T G C G C A C C G T C C G A T A T T G G A T C T A A G ? T ? T C T C T A G A C C G C G C G A G C T C C ? T A T ? A T G ? G C G C ? A A A T C C G T C A T C A G A T G C T G G A G C C G G A G G A G G C G C C T T G G G G A G A A A T G G A T C A G T A C T ? C A A A A C T C C G A G C A ? A A C T C T G C C G G G T ? A T C A T C C G T T C G A G C C G A A C A C C G G ? A G A A C T G T G T A ? G G G C A T T C T A G G ? A G A T T G G T T C T A G T C T A ? A A T C G C T A C G C G C A G A A G ? G A C G C T G T G G T T T T A C T C ? T A T A G C A G A T C G C T ? A T C G ? G C T A T G A G C T C C C C A G ? A G T T G A A C A G ? G G C G C C C A T C G C C A ? T T T T G G C C A G T G T T T G T G C C C C C G C C C G G T T G G G A G G G T A C A C A T C G C A A G T C A ? C C C G T ? G G G ? C A C T T C C C G C C A G A C ? G C G C T G G A T G C G A G G A A G A T G G G G ? A T G T G ? C G G A C T C C A G G C ? C ? C G A T A G T C T G C G T G G A G T C C T T G A A G A T ? C C A G G C ? G T A T T G A T ? G G G ? C A T ? G G G G ? ? A A C C T C C T A ? G C C C T C G A G G A G C A G G A C G A C ? C C C T C T A A T T G G C A ? C C G G C G A A T T ? G C G ? C A T C T C C C A C A C G C A G G T C G G T C T T C G C T G A A G C T G T A C A T C A A C ? C G C G G G ? G G G G T A ? A G A G G G A T A T T C G T A ? C ? A T T C C T T ? A G A A G C G C T T A C G A T C G T ? G A C T A ? G C G G G C C C A C T T C A C C G C A A ? C G C ? G A C A C A G T G G G T T A ? G C C T G C ? A C G C C G T A T T C G A C A ? C T G G G C T C T C T A C A A A A T C G G C ? A C A A A C T T T A A G T C C T C C G C G G A G T G C C A A T A ? A T C G T C A G G A T C C G T G G G C A G ? C G G ? C A A C ? A T G A ? G A C A T G C T T C C ? G T T T C G T G A A A G G T T C T ? A G ? A C A T C A G C C G A G T G C A G T G G A G C T C C C G T T C G G T G A T C G A C A T G G G A C T C G G G G T A C G G A C T T C G A T G T A T T C A C G A T C G T T ? G T G G G T ? ? T C T C A C A T T C C G G C T G C G C G T A T C A T A T C C T T ? G C G T C G T ? A C T C T T G A ? G G T A A A A C T A A C C G T A G T C A A C G T A ? A ? A T T C A T A T T T C C T T G C A A G C A T A ? ? T C C A T C T C G ? A C C C C C A ? C G C A ? ? A ? T G C C A G A T C G G G C C C C ? G C C A G G A C C C T T G T A T ? G G T ? C T A C C T A ? ? C G C T G A A G G A T G A ? C ? T G C C G C G A T G T C G A T ? A ? T G G A C T G G C T ? ? A C C C T ? C T T C C T ? C G C G G A T A T A T A A C G A G A T T T G C A G C T G C C T C C C G C ? C C A G T C G T T C T G G C G C G G C G G G G G T T ? C C C T G G T C T C C G ? C C C C G G A T T G G C G G T T ? ? T C T G G G A C A G T G C C C G G T T A T G C T A C G T C C A G C ? C T C T G A C A G G A T C G C T C G A G T C G G T A T G C G C G C G T T C G C T C G A C C T G A C C C T ? ? T G C T G C G G T A ? C G T A C C C G A C C G ? G C A T T A G T G C C C T A G A A G T T A G G T G G T T ? G A G C G A T C C A C C G C G G G G T T C G T G A T C G G C A C A G C G G C A G C G T C ? T G C T C A T C A A G T T C C A C G G G C ? C C G T A G A T T A T C G G G ? G G G C G G C T T G C C G G C C T ? ? C T C A G T C C G T A T ? G A A C G T ? T A C A A C A C G T C T T A A T G G T T C G C G C C G C G A G A A C C T C C T A A A A T G T G G G C C C G G G ? G A C G T G A A T ? C G T G A ? G ? ? T C C ? C C C T G C G A C C A G A C C A C C C C C T T C C ? C C T ? C G A T A C A C C T T G A G G ? T T C G T ? C G A A ? G C ? T ? C T T G C T C C G A G C A A C C C A A G ? A T A T T C A A ? G G T T C ? C A G T A G T G C A C G T A C G C C G C T G C T G A A A C C A G G T C C G A T T G G T G T G G T G C G T T G C C C T A A C G T C T ? A G A C G C G C T A C G T C G T ? A ? C C C C G G C G ? ? A G A C C G C C T T ? G C G T G G A C A G C T G T ? A A ? T G G G A C C A A G G C C G C G T ? G G C C G G T T G C C A C C C T G G G G T G G C G T G T G T A A A G A A G A T C C C G ? C G C A C C A G G G T T C T G ? A T T G C C G G C A A A T A A ? T G G C ? A C G G C G C C A C A ? G A C A G T C C A C T C A C A A A G A ? C A C ? C T ? A G G C A T C A T T C ? G C T G A C A T T A C A G A C T G C G G C C C T C G C T G T C C T G ? T T T T ? C G A G T G A C A T G ? C A C C T A C C G C T C A A C G G A G T A G G G T ? G ? T C G G G C A T A T C
	KAP22:C6A88ANXX:3:250407235	 1	T C C C ? G G C G C T G C G G C ? A T A C A G T G C G C T A G C A T G ? T T T C A C G A T A C C G T C T G C C C G T A C C T T A C T C C C A A T A A C A C T T C A C C A C C A C T A C T A G G G A G A C G T G A A T T G G T C T G C T A T G A G T G C G C C A C A T G T G ? A C G T A T A C C G C A A A ? T C C G A C C G C C C T C A T T T G T G G C A G G ? C A A C C C T C A C A A T C T ? T G A C G T A C A A T C A G G G G C A C G C C A T A ? A G G T C C A C A G G C A C ? T C C ? C C C G C C A G T C C A T T G T C A A A T T A C C T T C A ? C T C G G G G C C G G G G C G G G ? G G C C C A T C A G C T T G C T C T A G G A G A A A T C G G G T T T C T T G C G C C A C A T A A T ? G G T A T C T G G T G G G G T T C A C T ? A A T G A C C A ? T G T C T A A T A T G A G T C T C A T T A A C C C A G C C ? C A T G T T T G C C T G G C T T C C G A A T G A G T G A C T G A T G T G A A C G T C G G A C T C C T A C T G A C T T G G A A C G T C C C ? C G C T G G A G G G C G C T A C C G C C A C G A G T G A T G T A C A C A G G G C T C T A G ? G A T T C G G A C A G C A G T G T C C C C T C T G T T G A A T T G A A G C A G A A A T A A G G A G ? G G C T G A A T A T T T C C G A G G G ? G G T C C C C A A C A A C T C G A G C G C A ? T G A G T T G C C G G T G A C C C G C A G G G C G G C C G C C C G G T C T T T A G G T T A T A T C A G G A T T A T A A G G C T C ? G A G C A G G C C A C T C G C T G G C C T T C T T T T G A C C T A C C G A T T C ? C C C A A G G G T C C G C A A A T G G T T G T C T T G G A C G T T G A C T A A G C A T G A C C C C G T G T T C A T T G A T ? G T A G G G ? A G T T G T A C C C T G A A T C A G C G G T A G T G C C A A G T G G G A G C T C A T C C C A T G G C C A T G T C G C G T A C G C G T A G T T T C T G T A A G T T A C T C A C T T G G G C G G T A T G G C A G T G A C C A G C T C C C T G C T C G A C C ? G C T T C G G C ? C C C G C C G G G C G T G C G G A C A G A G A G T C T T A G C T A G G A A T G C T G A C T C A C T G G G A G C A G T G G T C G A T T G A A G T C C T C T A T A T T A C G A G G C A T G G A T C C G A T G T G C T A G C T C G G C T C T C A G G T G T A G T C C C C G C C T G G C C G C T A G G C T C T A G C G T T T C T A T C G C G A C T C A T G C T C A ? G G T C C G G A A C A A G T C C G C C G G C T C T G C T G G G T T A C G C T G C G G C C G C G A T A C C C T G T C G G C G T C C T C A C G A C C C T T T G G A C C G G G A C A T G A T C G C T T C C G G G T G C A T C G A C C C G T A A T T C A C ? G G A C G C G G A G T G A G T G T G A T T C T G T G C T A G C C A A C G T ? G A G C C C G G C A A C C G C C C G G C G C G G C A C ? A ? T A C T A A G A T G G A T A G C C C A C T C A G A G G A T G A A C G A A G G C G G A A C ? T C C T G A ? ? C G T T C G C G G T G G G G G G T A G C G A C A A C T C C ? T ? C G T G A C C G G C G T C T G G G G T C T T C T A G T C A T G C G C T C T G A C C C G C G G G A G A A G T A A G G G G G G C A C G T ? T C C A C T C G C T G C G G C C G T T C C ? T T A T C C T T G G T C A C C ? G G T C T T T G T C C T T T G G G T C T G G T G T G C A A G T A C C C T G T G C A G G A C T A C A C C C G A T ? C T G A G G T T G G C C A T C T T A C T T G T C A A G C G ? C C T G G T A T C G T C C T T C T G ? T C G C A G A C G C ? A T A T G T A T C ? C C G T A C T C A G G C T C C C T G G T ? G A T C A C T A C T A ? C G G G T A G A G G T C C G C A C A T T T T A G A G G A G G C G T G G T C T A T G G G T A C C T G T T A G A C G C C A C G A T C T C T C T A A C A T C A T A C G C G G C T C A A C A T C C C C T T G T C T G T C T T G G C T ? G C G C G G T A G G G G A T C T C T C C C T A T C G G G C A G C C T C G T A G T A C T G G A C A G A C T T C A C C C C ? A G G C A C G G A G G C T C G G C T ? T A G T C C G C G T C C A G C C T T G G T G C G ? A G C T C T T A C T C A A A A C T T T T C G G G A C A C A C C T A C ? G T G ? T C C G C G A G G C T C A G C T G A C A A G A C C G G T T G C G C C A T A C G A A G G A T G A T A A G G T A C T G A G C C C C G G C G C A A A C T G G A T A C C G T G G G G A G ? G C A A C T G G C C T T T C A T G T ? G ? G T ? G G G C C T T C C C G A A G T G G G G C G T G A G C G C G T G C T T C G ? A C C T C C G G G A C C T A C C C G A G T C A T T G G G ? T G C G G G C C G T C C G A T A T C G G A T C T A A G G T ? T T C C G T G A T C C C G C G A C C T T C ? ? A T C A T G G G C G C C G A G T C T G C C G T T G G T T G C T G A A G C C G G A G G A G G C G C T T T G G G G A G A A A T G G T C ? A G T G T A G C A C C T A T C T A A G C A G G C C T C T G C T G G G T A A C C A G T T G G C C G A G C C G A A C A C C G G G A G A G C T G T G T G ? G G G C A ? T C G C G T G A G A T T G G C T C ? A G T C T A G A G T C G C G A C G C G C A ? G A G T G A C G C G A T G A T T T ? A G T C G T G T A G C A G A T C G T T ? G T C G T G T T A T G A G C T C C C C A A T G G T T G A A C G G C G G C G C ? C A C ? G C C G G G T A T G G C C C G T A T ? T G T G C C C C C A C C C G G A T G G G G G G G T G C A C A T C G C A A G T C A C C C C A C A G G G A C ? A A T T C C G C C A T C C T A C G C T G G A T G C G A G G G G G A T C A G G C A T G A A ? C G G G C T C C A G G C G A C C G A C A G T C A G C G T G G A G G C C T T G A A G G T G T C A A G A G G T A T T G A T T G G G C C A T ? G A G G T G A A T C T T C T A T G C C C T C G ? G ? A G T G A G A C C C C T T C C A C T ? A T T ? G C A A C C G ? C A C A C T T G C G T C A A C T C C C A C T C G T A G A T C G G T C C T C G C T G G G G T T G T A C T T G A T C C T G C G G A C G G G G T A T A G A G G G C T A T T T G T A C C C C T T ? G T C A A G A A G C ? G T T A C G A T C G T G G G C T A A G C G G G T A C A T T T C A C T G C A C G C A C C G G G ? C A A C G T G T T A C C C C T G C G A C G C C G T A T T C G A C A C G C G G G C C C C C T A G A A A C T A G G C ? A C A A A C T T G A A G G C C T G C G A G G A G T G T C A A T A G A A C G T C T G G T C C C G C G G G ? T G T C G G C C G A C ? C T G A G G A T A T G C T C C C G G T T T C C T G T A A G G T T C T ? A G G C T A T C A A C C G A T T G C A G T A G G G C T C C C G T ? C G G C G A T C G G ? A T G G G G C A T G G G A T A C G G A G C G C G T T G T A G G C A C G A T C G T A C A T G G G T ? C T C T C G C A G T C C G G C A A C G C G T A C G A T A T C C T G T G C G T C G T T A C T C T C G A T G G G A A A G A T A T C T G T A G T A T A C G T A T A C A T T C A C A T T T C C T T G C A A G C A T A C G T C C A T C T C G T A C C C T T A G C G C G A T A T T G C C A G A C C G G G C C C C A G C C A G G A G C C T T G T A T T G G G C C T ? C C T A C ? C G C ? G A A G G G T G C T C C C G C C G C G C T G T C G A T A A ? C G G A C T ? ? C T ? G C C C C T T C C T C C T G C G C G A A T A T A T C A T G T G A T C T G C A G C G G A C T A C G G C G C C A G T C G T T C C G A C G C G G C G G T G G T T G C C C C G A T C T C C G T C C C T G G A ? T G G C A G G T C A T C T G G G A C C G A A ? C C C G C T T T G A T G C G T C C A G C A C C C C G A T T C A A T C G C T T G A G T C G G C A C G C T C A C G T T C G C T C G A C C T G A C C G C G A T G T C G ? G G C A C C G T A C C T A A C T G ? G C A T C A G T A C A C T A T A A C T G A G G A G G C A T G A G T G G T C C A C C G C G G G G C T C G T G G G C G T C A C A G A G G C C G T G C C C T ? C T T C T C T A G T T C C A T G G G C C C C G C A G A T G A T C G G G G G G G C G G C T T G C C G A C C T G ? T T C A G G T C G ? A C G G A A C G A C T A C A G C A A A T C T T A ? T G G T T C G ? G C C G T G ? G A A C C T C C T A A ? G T G T G C G C C C G G G A G A C C T G A G T C C A T G A ? A G G T A C C C C C C G C G A C C A G A C C A A C T A C T T T C ? C C C A C C A T A C A C C T T G A G G A T A C G T A C G A G T G A G T G C T T G C T T C G A G T A A C C C G A G C G T A C T C A A G C G T T C C C A A T G G A A T T G A T A A G C C G C T G C A G C G A C C G G G T G C ? C T G G G T G T G G T A C G T T G C C C T A A C G T C T C G A A C A C A T G T C G T C ? T T A T C C A C G G C G G T G G A C C G C C T T A G C G T G G G C A G C T G T G ? G G T G G G A C C G A A T C C G C G T T A G C C G G T T G C C A C C G T G G G G G G G C G T G T G T A ? G G A A A A T C C C G G C G C G C C A G G G T T C T A C A T T G T T G G C A A A A A T G T G G C G G C G G ? G C C A C A G G A C A A T A C A C T C A C A T A G A G C A C C T T C A G G C A T C G C T C ? G ? C G A C A T C T C A G A C T G G G G C C C T C G T T G C T C T G C T T C T C C A A G T G A C A A G A C A C C A A C C G C T C A A C G G A G A A G ? T T C G C T C T G G ? A T A T T
						T C C C ? G G C A C T G C G C C ? T T A C A G T G C G C T T G C A T G ? T T T C A C G A T A C C G T C T G C C C G T A C C T T G C T C C C G G T A T C C C T T C A C C A C C A C T G A T A G G A A G A T G T G A A T T G G T C T G C T A T G A G T G T G C C A C T T G T T ? A T C T A T A C C G C A A A ? T T G G G C C G C C C T C A T C T G T G G C A G G ? C A A T C C T T A C G A T C G ? T G T C G T A C A A T C A G G G G C A C G C C A T A ? A A G T C C A C A G G C A C ? G C C ? C T C G T C A A T C C C C T G T C G A A T T A C C C T C A ? C T C G G G A C T G G G G C G A G ? G G C C C A T C A G C T T G C T C T A G A A G A A A T T G G G T T T C T T G C G C C A C A T A A T ? G G T G T C T G G T G G G G T T C A C T ? A A T G A C C A ? C A A C T A A T A T G A G T C T T A C T A A C C T A G C C ? C A A G T C T G T C T G G T T T C C A A A T G A G T G A C T A A T G C G A A C G T G G G A C T C C T A T T G A C T C G G G A C G T C C C ? C G C A G G A G G G C G C T A C T G C C A C A A G C G A T G G A C A C A A G G C T C T A G ? G G T G C G G A C T G T A G T G C C C C C C C T G T T G A A C T G A A C C A G G A A T C A G G C G ? G G A T G A A T A T T T C C G A G G G ? G G T C C C C A G T A A C T C G T G C G C A ? T G A G T T G C C G G C G A C C C G C A G G G C G A C C G C C C T G A C A T T A C G T T A T A G C A G G G T A A T A A G G C C C ? G A G T A G G C T A T T C T C T G G C C T T C T T T T G A C C T A C C G A T T C ? C C C A A G G G T T C G C A A A T G G T A G G A T T T G A C G G T G A C T A A G C A T G A C T T C T T G C T C A T T G A T ? G C A A G A ? A G T T G C A C C C T G T A T C A A C G G T A G T G C C A A G T G G G A G C C C A T C C C A T G G C C A T G T C G C G T A T G C G T C G T A T C T G T G T G T T A C C C A C T T G G G C G G T C T G G C A T T G A C C C G C T C C T T G C T C G A T C ? T C T A G G G C ? C C C G C C G G G C G C G C G G G C G G G G A G T C T T A G C T A G G A A T G C T A A A T T A C T G G A A G C T G T G A G C G A T A G A A G C C C T C T A T A T T A C G A G G C A T G G A T C C G G T G T G C G A A C T C G G C T C T C A G G T G C A A T C C C C G C C T G A C T G A T T G G C C C T A G T G T C A C G C T C G A T A A T T G T G G G A A ? G G T T C G G A A C A A G T C C G C T G G C T T T G C T G G A T T A C G C T G T G G C C G C T A T A C G C T G T C G G T G T C C T C A C A A C C C T C T G G A C C G G G A T A C G A T C A T C T T T G G G T G C A T C G A C T C G C C A T C C A C ? A G C C G C G G A G T G A A T G T G A T T C C G T G T T C G C C A A C G T ? G A G C A C G G C A A T C G C C C G G C A C G G C G C ? G ? T A C T A A G G T G G A T A G A T C A C T C A G G G G A T G A A C G A A G G C G G A A C ? T C C T G A ? ? C A T T C G C G G T G G G A G G T A T C C C C A A C T C C ? T ? C G T A A C C G G C G A C T G G G G C C T C C T A A C C T T G C A C C C T G A C C C G A G G G G G T A G T A A G A G G G G C A C G T ? T C C A C G G G C T G T G C C C G T T C C ? T A A T A C T T G G C T A C C ? T G T C T T T G T C C T T T G A G T C T G G T G T G C A A G T A T C C T A T G C A G A A C C A C A C T C G A T ? C T A A G G T T G C T C A T A G T A T T T G T C A A G C G ? C C T G T C A T C G T C C G T C T G ? T T G C G G A C A C ? C T A T A T A C C ? C C A T A C T C A G G C T C C T T A G T ? G A T C A C T A C G A ? C G G G T G G A G G T C C G C A C A T T T A A G A C G A G G C G T C G T T T A C G G A T A C C T G T G A A A C G C C A C G A T C A C T C T A A C A T C A T A C C C G G C T C A A T A T T C C C T T G T C A G T A G T G C C T ? G C G C G C T G G G G A G T C T C T C C C G A T A G G G C A G C C C A G T A G T A C T G G A C A G A C T G C A C C C C ? A G G C A C G G A G G C T C G G C T ? T A A T C C G C G T C C A G C C T T G C T G C G ? A G C T C C G A C T C A A A A C T T T T C G G G A C A A A C C T T T ? G T A ? T C C G T A A G G C T C A G C T G A C A A A A C C G G C T G C G C C A A A C G G A G G G T G A T A A G G T A C A G A G C C C C G G T G C A G A C T G G A T A C C G T G G G G A G ? G C T A C T G G T T T T T C G T G T ? G ? G T ? A G G T C T T C C C G A A G T G G G G C G T G A G C C C G T G C T C A G ? A C C T C C G G G A C C A A C C C A A C T C A T T G G G ? T A C G G A C C G T C C G A T A T T G A A T C T A A G G G ? A T C C G T G A C C C C G C G A G C G T C ? ? A T C A T G G G C G A C A A A T C C G C C G T T G G T C G C T G A A G C C G G G G G A G G C G C C T T G G G G A G A A A T G G T C ? A G T G T A G C A C C T A T C C G A A C A G A C C T C T G T T G G G T A G C G A T C C G G C C G A G C C G T A C G C C G G G G A A A C T G T G T G ? G G G C A ? C C T C G T G A G A T T G G C T C ? A G G A T A G G A T C G C G A C G C G C A ? G A G T G A C G C G A T G G C T T ? A C T C G T G T A A C A G A T T G T T ? G A C G T G C T A T G A G T T C C C C A A T G T T T G A A C A G C G G C G C ? T A C ? G C C G G G T A T G G C C C G T A T ? T C T G C C C C C G C C C G G T T G G G A G T G T G C A C A G C G C A A G A C A C C C C A T A A G G A C ? A A T C C C G C C A T A C T G C G C C G G A T G C G T G G A A G A T C A G G C G T G A A ? C G G G C T C C A G G C G A C C G A T C G T C T A C G T G C A G G C C T C G T A G A T G T C A G G A G G T A T T G A T T G G G T C A T ? G G G G T T A A T C T T C T A T G C C C T C G ? T ? A G T A G G A C C C C T T C C A A C ? A T T ? G C C A C C A ? C G C A C T T G C G T C A A C T C C C A C T C G T A G A T C G G T C T T A A C T G G A G T T G T A C T T G A T C T C G C G G A C G G G G T A T A G A G G G C T A T C C G T A C C C A T T ? G T C A A G C A G C ? G T T A T G A T C G T G A G C G A A G C G G G C C C A T T T C G C T G C A C T C A C C G G G ? C A A T G G G T T A C C C T T G C G A C G C C G T A G T C G A C A C G C G G G C C C C C T A G A A A A T A G G C ? T C A A A C T T T T A T G C C T G C A C G T C A T G T C A A A A T A A C G T C T T A A C C C G C G G G ? T G T T G G C C G A C ? C T G A G G A T A C G C T C C C G G T T T C C C A T A A G G T T T G ? A G G C T A T C A A C C G A T T G A A G C A G A G C T C C C G T ? C G G C G A A C G G ? T T G G G G C A T G G G G G G C T G A G C G C G T T G T A G T C A C G A T C G T A T G T G G G T ? C A C T A A C A T T C C G G C A G C G C G T A C G A T G T C C T T T G C G T C G T T A C T C A C G A T A G G A A A G C T C T C T G T A G G A T A C G T A T C C G T T T A C A T T T C C C T A A A A G C G T A C G T C C A C T T C G T A C C C C T A G C G C A A T A T T G C C A G A C C G G G C C C C A G C T A G G A G C C T T A T A T T G G T C C T ? C C T A C ? C G C ? G A A G G G T G A T T C C G C C G A G C T G T C G A T A A ? C A G A A T ? ? C T ? A C C C C T T C C T C C A G C G C G G A T A C A T C A T A T G A T T T G C A G C G G C C T C C G C C G C A A G T C G T T C C G G C G C G G C G G G G G T C G C C C C G A T C T C C G G C C T T G G G ? G G A C G G G T C A T C T G G G A C C G A A ? C C G G C T T C G A T G C G T C C A G C A C T C C G A C T C A A T C G C T C A A G G C G G C A C G C G C A C G T T C C C T G G A C C T G A C C G C A C T G C C G ? T G T C C C G T A C C T A A C T C ? T C A C C A G T A C A C T A T A A C T G A G T T G T T A T G A G T G G T C C A C C G C G T G T C T T G T G A G C G T C A T A G C G G C C G T G C C C C ? C T T A T C T A G T T C C A T G G G T C C A G T A G A T G A T C G G G G G G G C G G C T T G C C G A C C T G ? C T C A G T T C G ? A C G G A G C G T C T A A A A T A A G T G T T A ? T G G T T T G ? G C C G T G ? G A A C C T C C T A A ? G T G C G G G C C C G G G A G A C C T G A G T C C A T G A ? G G A T A C C C T C C G C G A C C A G A C C T C C T A C T C C C ? C C C A C G A T A C G C C T T G A G G G T A C G T A C G A G T G A G T G C T T G C T T C G A G C A A C C C A A G C G T A C T C A A G C G T T C T C A G T A G A G T T C G T A C G C C G C T G G A G C G A C C A G G T G C ? C T G G G T G C G G T A C G G T G C C C T A T C T T C T C G A A C A C A T G T C G T C ? T T A T C C A C C G C G G T A G A C C G C C T T A G C G T G G G C T G C T A T G ? G G T T G G A C C G T A T C C G C G G T A G C C G G C T G C C A C C C T G G G G G G G C G T G T G T A ? G G A T A A T C C C G G T G C G C C A A G G T A C T A C A T T A C T G T C A C A A A T G T T G C G G C G G ? G C C A C A G G A C T A T A C A C T C C C A A T A A A C A T T T T G A T G G A T A A C T C ? G ? C G A C A T C A C A G A C T G G C G C T C C C G T T T C T C T G C T C C T C C G A G T G A C G A G A C A C C A A C C G C T A G A C C A A G A A G ? G T C G C T C T G G ? A T A T T
	KAP24:C6A88ANXX:3:250407236	 1	T C C C G A G C G C T G ? G G C G A T A C A G T G ? G C T A G C A T G ? T T T C A C G A T A C C G T C T G C C C G T A C C T T A C T C C C A A T A A C A C T T C A C C A C C A C T A C T A G G G A G G C G T ? A A T T G G T C T G C T A T G A G T G C G C C G C A T G T G T A C G T A T A C ? G C A A A T T C C G A C C G C C C T C A T T T G C G G C A G G T C ? A C C C T C A C A A T C T A T G A C G C A T A A T C A G A G G C A C G C C C T A ? A G G T C A A C A G G C A C T T C C A C C C G C C A G T C C A T T G T ? A A A T T A C C T T C A G C T C G G G G C C G G G G C G G G ? A G C C C A T C A G C T T G C T C T A G G A G A A A T C G G G T G T C T T G C G C C A C A T A A T A G G T A T C T G G T G G G G T T C A C T C A A T G G T ? A T C G T C T A A T A ? G A G T C T C A T T A A C C C A G C C T C A T G T T T G C C T G G C T T C C G A A T G A G T G A C T G A A G T G A A C G T C G G A C T C C T A C T G A C T T G G A C C G T C C C C C G C T G G A G G G C G C T A C C G C C A C ? A G T G A T G T A C A C A G G G C T C T A G T G A T G C G G A C A G C A G T G T C C C C T C T G T T G A A T T G A A ? C A G A A A T A A G G A G T G T C T G A A T A T T T C C G A G G G A G G T C C C ? A A C A A C T ? G A G C G C A T T G A G T T G C C G G T A A C T C G C A G G G C G G C C G C C C G G T C A T T A G T T T A T A T C A G G A T T A T A A G G C T C T G G G C A G G C C A C T C G C T G A C C C T C T T T T G ? C C T A C C G A T T C A C C C A A G G G T C C G C A A A T ? ? A T G G C T T G G A C G T T G A C T A A G C A T G A C C C ? G T G T T C A T T G G T A G T G A G G T A G T T G C G C C C T G A A T C A G C G G T A G T ? C C A A G G G G G A G C T C A T C C C A T G C C C A T G ? C G C G T A C G C A T C G T T T C T G T A A G T ? A C T C A C T T G G G C G G T A T G G C A G T G A C C ? G C T C C T T G C T C T A C C C G C T T C G G C G C C C G C C G G G C G T G C G G A C A ? A G A G T C T T A G C T A G G A A T G C T G A C T C A C T G G A A G C A G T C G T C G A T T G A A G T C C T C T T T A T C A C G A G G C A ? G G A G C C A A T G T G C T A G C T C G G T T C T C A G G T G T A G T C C C C G C C T G G C C G C T A G G C T C A A G C G C T T C T A T C G C G A C T T A T G C T C A G G G T C C G ? A A C A A G T C C G C T G G C T C T G C T ? G ? T C A C G A T ? C G G C C A C G A T A C C ? T G T C G G C G T C C T C A C G A C C C C T T G G A C C G G G A C A T G A T C G C T T C C G G G T G C A T C G A C C ? G T A A T T A A C T G G A C G C G G A G T G A G T G T G A T T C T G T G C C A G C C ? A C G T G G G G C C C G G C C A C C G C C C G G C G C G G C A C T G G T A C T A A G A T G G A T A G C C C A C T C A G A G G A T G A A C G A G G G T G G A A C ? T C C T G A T ? C A T T C G C G G T G G G G G G T A G C G C C A A C C T C ? T C C G T A A C C G G ? G T C T G G G G T C T T C T A G T C A T G C G C T C T G A C C C G A G G G A G A A G T A A G G G G G G C A C G T ? T T C A C T C G C T G C G ? G C G C C C C T T T ? T C C T ? G G T C A C C T T G C C T T T G T C T C T T G G G T C G G G T G T G C A A G ? A C C C T G T G C A G A A C T A C A C C C G A T C C T G A G G T T G G C C A T C G T A C T T G T C A A G C G T C C T T G T A ? C G T C C T T C T G C T T A C A G A C G C A A T A T G T A T C C C C G ? A C T C A G G C T C C C T G G T G G A T C A C T A C T A A C G G G T A G A G ? T C C G C A C A T G T T G G A G G A G G C G T G G T C T A T G G G T A C C T G T T A G A C G C C C C G A T C ? C T C T A T C A T C A T A G G C G G C T C A A C A T C C C C T T G T C T A T C T T G G C T A G C G C G G T A G G G G A T T T C T C C C T G T C G G G C A G C C T C G T A G T A C T G A A C A G A C T T ? A C C G C G A G G C A C C G A G G C T C G G C T A T A A T C C G C G T C C A G C C T T G G T G C G T A G C T C T G A G T C A A A A C T T T T C G G G C C G C A T C T A C T G T G ? T C C G C G A C G C T C A G C T G A C A A G A C C A ? T C ? C G C C A T G C G A A G G A T G A T A A G G T A C T G T G C C C C G G ? G C A A A C T G G A C A C C G T G G G G A G G G C A A C T G G C C T T T C A T G T G G G G T T G G G C C T T C C C G A A G T A G G G C G T G A G C G C G T G C T T C G C ? C C T C C G G G A C C T A C C C G A G T C A T T G G G T T G C G G G C C G T C C G A T A T C G G A T C T A A G G T C T T C C G T G A T C C C ? C G A C C T T C ? T A T C A T G G G C G C C G A G T C T G C C G T T A G T T G C T G ? A G C C C G A G G A G G C G C T T T G G G G A G A A A T G T A C C A G T G T A G C A C C T A T C T G A G C A G G C C T C T G C T G G G T A A C C A G T C G G C C G A G C C G A A C A C C G G G A G A A C T G T G T G T G G G C C T T C G C G G G A G A C T G G C T C T A G T C T A ? A G T G G T G A C G C G C A G A A G T G A T G C G A T A A C T T T A G T C G T ? T A G C A G A T C G T T A A T C G T G T T A T G A G C T C C C C A A T G G T T G A A C G G C G G C G C T C A T C G C C G G G T ? T G G C T C G T A T T T G T G C C C C C A C C C G ? A T G G G G G G G T A C A C G T C G C A G G T C A A C C C A C A G G G A C G A A T C C C G C C A T C C T A C G C T G G A T G C G A G G G G G A T C A G G C A T G ? A G C G G G C T C C A G G C G C C C G A C A G T C A G T G ? G G A G G C C T T G A A G G T ? T C A A G A G G T A T T G A T T G G G C C A T ? G A T G C G A A T C T T C T A T G C C T T T G ? G G A G T G A G A ? C C C T C C C A C T G A T T ? G C A A C C G G C G C A C T T G T G T C A A C T C C C A C A C G C A A A T C G G ? C C T A G C T G G G G T A G T A C ? T G A T C C T G C G G A C G G G G ? A T A G A G G G C T A T T T G T A C C A C T T T G T C A A G A G G C G G T T A C A A T C G T A G G C G A A G C G G G T A C A T T T C A C T G C A C G C A C C G G G G C A A C G T G T T A C C C C T G C G A C G C C G T T T T C G A C A C G C G G G C T C C C T G G A A A C T A G G C A A C A A A C T T G A A G G C C T G C G A G G A G T G T C A A A A G A A C G ? C T G G T C C G G T A G T ? T G T C G G C C G A C G C T G A G G A T A T G C T C T C G G T T T C C T G T A A G G T T C T T A G G C C A T C A A C C G A T T G C A C T G G G G C T C C C G T T C G G T G A T C G G T A T G G G G C A T G G G A T A C G G A G C G C G T T G T A G G C A C G A T C G T A C G T G G G T G C T C T C G C A G T C C G G C A A C G C G T A C C A T A ? C C T G ? G C G T C G T T A C T C T C G A T A G G A A A G A T A T C T G T T G T A T A C G T A T C C A T T C A C A T T T C C T G G C A A G C A T A C G T C C A T C T C G T A C C C T C A G C G C G G T A T T G C C A G A C C G G G C C C C A G C C ? G G A G C C T T G T A T T G G G C C T G C C T A C G C G C T G A A G G G T G C T C C C G C C G C G C T G T T G A T A A G C G G G C T T G C T T G A C C C T T C C T C C T G C G C G A A T A T A T C A T G T G A T C T G C T G C G G A C T A C G G C G C C A G T T T T T C C G G C G C G G C G G T G G T T ? C C C C G G T C T C C G T T C C T G G A T T G G C A G T T C A T C T G G G A C C G T A C ? C G G C T A T G A T G T G T C C ? G C A C C C T G A C T C G A T C G C A T G A G T C G G C A C G C T C A C G T T C G C T C G A C C T G A C C G C G A T G T C G C G G C A C C G A A C C T A A C T G A G C A T C A G T A C ? C T A T A A C T G A G G A G G C A T G A G T G G T C C A C C G C G G G G C T C G T G A G C G T C A C A G A G G C A G T G C C C T G C ? C C T C T A G T T C C A T G G G C C C C G C A G A T G A T T G G G G G G G C G G C T T G C C G A C C T G G T T C A G G T C G T A C A G A A C G A C T A C A G C A A A T C T T A C T G G T T C G C G C C G C G A G A A C C T C C T A A T G T G T G C G C C C G G A A G A C C T G A A T C C A T G A A A G A T A C C C ? C C G C G A C C A G A C C T A C T A C T T C T G C C C A C C A ? A C A C C T T G C G G A T T C G T T C G A G T G A G T G C T T G C T T C ? A G T A A C C C G A G C G T A C T C A A G ? G C T C C C A ? T G G A A T T G A T A A G C C G C T G C A G C G A C C G G G T G C G C T G G G ? G T G G T G C G T T G C C C T A A C G T C T C G A A C A C A T G T C G T C G T T A T C C A C G G C G G ? G G A C C G C C T T A G C G T G G G C A T C T G G A C A G T G G G A C C G ? A T C C G C G T T A G C C G G T T G C C A C C ? T G G G G G G G C G T G T G T A A G G A A A A T C C C G G C G C G G ? A G G G T T C ? ? C ? T T G T T G G C A A A A A T G T G G C G A C G G C G C C A C A G A A C A A T C C A C T C A C A T A A A G C A C C T T C A T G ? A T C G C T C A G ? C A A C A T T T C A G A C T G G G G C C C T C G C T G C T C T G C T T C T C C A A G T G A C A A G G T A C C A A C C G C T C A A C G G A G A A G ? T T C G T T C T G G ? A T G T T
						T C C C A A G C G C C G ? G G C G A T A C A G T G ? G C T A G C A T A ? G T T C G C G A T A T C G C C T G A C C G T G C C C T G T T C C C A A T A A C C C T T C A C C A C C A T T G C T A G G G A G G C G C ? A A T T G G T C T A C C A T G A G G G C G A C A C T T G T G T A T C T G T G C ? G C A A T T T C C G A C C A C C C T C C T T T G C G G C A G G T C ? A C C C C C A C A G T C T A T G A C G C A T A A T G A G G G G C A C G C C C T A ? A G G T C A A C G G A C A C T G C C A C C C T T C A A C C C C T T A G ? A T G T T A C C T T C A G C T C G G G G C C G G G G C G A G ? G G C C C A A C A G A T T G C T C T A G G A G A A A T C G G G T G T C T T G T A C C G C A T A A T A G G T G T C T G G T G G G G T T C A C T C A C T G G C ? A T C G T G T T A T A ? G G G C C T T T T T A A C C C A G C C A C A A G A T T G C C T G G T T G C C G A A T G G G T G A C T G A T G T G A A T A T C G G A C T C G T A C T G A C T T G G G C C G C A C C C C G C T G G A T G G C G C T A C C G C T A C ? A G T G A T T T A C A C A A G G C T C T G G T G G T G C G G A C A G C A G T G T C C C C T C T G T T G A A T T G C A ? C A G A A A T A A G G A G C G T A T G A A T A T T G C C G A G G G A G G T C C C ? A A C A G C T ? G T G T G C A G T G A G T T G C G G G T A A C T A G A A G G G C G G C C G C C C G G T C A T T A G T T T A T A T C A G G G T A A A A A T C C T C T G G G C A G G T C A C T C G T T G G C C C T C T T A T G ? T C T A C C G A T T C A C C G A A G A G T T T G C A A A T ? ? A T G G A T T G G A C G T T G A C T A A G C A T G A C C C ? G T G T T T A T T A G T A G C G A G A T A G T T G C G C C C T G A G T C G G C G G T A G T ? C C A A G T G G G A G C T C A T C T C T T G C C G A T G ? C G C G T A C G C A T C G T T T C T G T G A G T ? A G C C A C C T G G G C G G T C T G G C A G C G A C C ? G C T C T T T G C T C G A C C C T C T T C G G C G C C C G C C G G G C G T G C G G A C A ? A G A G T C C T A G C T A G G A A T G C T G A C T C A C G G G A A G C A G T C A G C G A T T G A A G T C C T C T T T A T T A C G A G C C A ? G G A G C C A G T G C G C G A G C T T G G C T C T C A G G T G C A G C C C C G G G C T G G C C G A T T G G C T C A A G T G C C T T T A T C G A G T A T T G C G C T C A G A G T T C G ? A A C A A G T C C C C T G G C T C T G T T ? G ? T C A C G A T ? C A G C C G C T A T A C G ? G G T C G G C G T A C C C A A A A C C C C C T G G A C C G G G A C A C G A T C G C T T T T G G G T G C A T C G A C T ? G T A A T C C A C T A G A A G C G G A G T G A G T T T G A T T C C G T G T C C G C C ? A C G T G G A G C C C G C C C A T C G C C C G G C G C G G C G C C G G T A C T A A G G T G G A A T G A C C A C T C A G A A G A T G A A C G A G G G T G G C A C ? T C C T G A G ? C A G T T G C G G T G G T G G G C G G T G C C A A C C C C ? T C C G T A A C C G G ? A A C T A G G G T C T C C T A A C C T G G C A C C C T G C C C C G A G G G A A A A T T A A G G G G G G C A T G T ? T T C A C G C G C T G C G ? G C G C C C C T T T ? T C C T ? G G T C A C C T T G C C T T T G T C C C T T G G G T T G G G T G T G C A A G ? A C C C T G T G C A G A A C T A C A C C C G A G C C T G A G G T T G G T C G T C G T A T T T G T C A G G C G T C C T G T T A ? C G G C C T T C T G C T T A T A A A C G C A C T C A G T A T C T C C G ? A C T C A G G C T C C C T G G T G A A T C A C T A C G T A C G G G T A G A G ? T C C G C A C A T G C A G G A G G A G G C G T G G T T T A T G G A T G C C T A T T A G A C G C C A C G A T C ? C T C T A T C A T A A T G C C C G G C T C A A T A T T T C C T T G T C T A T C T T G G C T A G C G A G G T A G G G G A T C A C T C C C G G T C G A G C A G T C T A G A A G T A C T G A A C A G A C T T ? A C C G T C A C G C A C C G A G G T T T C G C T A T A A A C G G T C T C C A G C C T T G G T G C G T A G C T C T G A C T G A A A A C C T T T C G G G C C G C A T C T A C T G T G ? T T A G C G A C G T T C A G C T G A C C G G A A C A ? T C ? C G C C A T A A G A A G G A T G A T A G G G T A C T G T G C C C C G G ? G C C A A C T G G A C A C C G A A G G G A G G G C A A C T G T C T T T T C A T G T G G G G T T G G G C C T T C C C G A A G T G G G G C G T G A G C G C G G G C T T C G C ? C C T T C G G G A C C A A C C C G A G T C A T C G G G G T A C G C G C C G T C C G A C A T C G G A T C T A A A G G C T T C C G T G A T C C C ? C G A C T G T T ? T G T C A T G G G C G C C A A G T C T G T C A T C A G T T G C T G ? G G C C C G G G G A G A C G C C T T G G G A A A A A A C G T A C C A G T G T A G C A C C T A T C T G A G C A G A C C T C T G C T G G G T A A T G A G T C G G C C G A G C C G A A C A C C G G G A G G A C T G T A T G T G G G C C T T G G A G G G A G A T T G G C T C T A G G A T A ? G G T C G T G A C G C G C A G A A A T G A T G C T A T A A C T T C A G T C G T ? T A G C A G A T C G T T A A T C G T G T T A T G G G C C C C C C T G T A G T T G C A A G G C G G C G C T C A T A G C C G G G T ? T G G C C A G T G T T T G G G C C C C C G C C C G ? A T G G C G G T G T A T A C G T C G C A G G T C A A C C C A T A G G G A C G A T T C C C G C C T T C C T A C G G C G G A T A C G A G G G G G A T C A G G C A T G ? A G C G A G C C C C A G G C G C T C G A T A G T C T G T G ? G G A G G C C T C G A A G A T ? T C A A G A G G A A T T G G T T C G G T C A T ? G A T G T T A A T C T C C T A T G A C C T T G ? G G A G C A A G A ? C A G A C T C T C T G A T C ? G C A A C C G G C G C A C T C G T A T C A T T T A C C A C A C G C A G A T C A G ? C C T A G C T G G A C C T G T A C ? T G A T C C T A C G G A C G G G A ? A T A G A G G G C T A T C T G T A C C A C T T C G G T A A G A G G C G C T T A C A A C C A T A G G C G A A G C G G G C A C A T C T C A C T G C C A G C A C C A G G A C A A C A T G C T A C C C T T G C G A C G C C G T T T T C G A C A C G C G G G C T C C C T G G A A A C T A G G T A A C A T A C T T G A A G G C C T G C G A G G C G T T T C A G A A G A A C G ? C A G G A T C G G T A G G ? A G T C G G C C G A C G C T G A G G G T A T G C T T C C G G T T T T C T G T A A G G T T C T T T G G C C A C C A G G C G A G T A A A C T G G A G C T C C C G T T C G G T G G T C G G T A G G A C G C A T G G T G T A C G G A G C G C G T T G T A G T C A T G A T C T T A T G T G G G A A C A C T C G C A T T C G G G C A G C G C G T A C C A T A ? C C T T ? G C G T C G G T T C T C T C G A G A G G T A A G A T A T T T G T T G G A T A C G T A T C C G T T C A C A T T C C C T T G C A A G C A T A C G A C C A T C T C G T A C C C C T A G C G C G G T A T T A C C A G A C C G G G C C C C A G C T ? G G A G C C T T G T A C A G G G C T C G C C T A C G C G C G G A A G G A T G C A C C C G C C G C G C T G T T G A A A A G C A G A C T T G C T T G A C T C T G C T C C C A G C G C G A A T A C G T C A C A T A A T C T G C T G C G G A C T C T G G C G C C A G T C T T T C C A G C G C G G C T G T G G T T ? C C C C G G T C T C C G T T A C T G G A C T G G C A G T T C A T C T G A G T C C A T G C ? C G T C T A T G A T G T G T C C ? G C A C T C T G C C T G A A T C G C A T G A G T C G G C A C A C T C A C G T T C C C T C G A C C T G A C C G C G A T G C T G C T G C A A C G A A C C T A A C T G A G C A C C A G T A C ? C T A G A A C T G A G T A G G C T T G A G T G G T C C A C C C C G T G T C T C G T G A G C G T C A C A G A G G A C G T G C C C T G C ? T A T C T A G T T C C C T G G G C C C C G C C G A T G A T T A G G G A T G C G G C A T G C C G A C C T G G C T T A A G T C G T A C A G A A C G A C T C C A A T A A A T C T T A C T A G C T C G T G C C G C G G G A A C C T G C T A A T G T G T G C G C C T G T G A G A C G C G A A T C C A T G A T G G A T C C C A ? C C G C G G C C A G A C C T A C T A C T T C T G C C C G C G A ? A C A C C T T G C G G A T T C G T T G G A G T G C G T G T T T G C T T C ? G G C A A C C C G T G C G C A T T C A A G ? G T T C C C A ? T A G A G T T G G T A A G C C G C T G G T G C G A C C G G G T G C G A T G G G ? G C G G T A C A G T G C C C T A A C T C T T C G A G C A C G C G T C G T C T T T A C C C A C G G C G G ? G G A C C A C C T T A G C A T G G G C T T C T G G A C A G T T G G A T C G ? A T T C G C G T T A G C C C G C T G T C G C A ? T T G G A G A G C G T G T T T G A G G A T G A C C C C G G C G C G G ? A G G G T T C ? ? C ? T T A C T G G C A A A A A T G T G G C G A C G G C G C C A C A A G A C T G A C C A C T C A C A T A A A G C A T C T T C A T G ? A T C G C T C A G ? C G A C A T T T C A G A C T G G G G C C C T C G C T G C T C T G C T T C T C C A A G T G G C A A G G T A C T A A C C G C T C A A C G G G G A A T ? G T C G T T C T G G ? A T G T T
	KAP25:C6A88ANXX:3:250407237	 1	T ? C C G G G C G C T G C G C C ? A T A C A G T G C G C T A G C A T G T T T T C A C G A T A C C G C C T G A C C G T A C C T T G C T C C C A A T A A C A C T T C A C C A C C A C T A C T A G G G C G A C G T G A A G T G G T C T G C T A T G A G G G C G C C A C A T G T G ? A C C T A T A C C G C A A A T T C C G A C C G C ? C T C A T T C G T G G C A G G T C A A C C C C C A C A A T C T A T G A G G C A T A A T C A G A G G C A C G C C A T A G A G G T C C A C A G G C A C T T C C A C C C G C C A G C C C A C T A G C A A A T T A C C C T C A G A T C G G G G C C G G G G C G G G C G G C C C A T C A G C T T G C T C T A G G A G A A A ? C G G G T T T C T T G C ? C C A C A T A A T A G G T A T C T G G T G G G G T T C A C T C A A T G G T C A T T G A C T A A T A T G A G T C T C A T T A A C C C A G C C T C A T G T T T G C C T G G C T T C C G A A T G A G T G A C T G A A G T G A A C G T C G G A C T C C T ? C T G A C T T G G A A C G T C C C C C G C T G G G G G G C G C T A C C G C C A C G A G T G A T G T A C A C A G G G C T C T A G G G A T T C G G A G A G C A G T G T C C C C C C T G T T G A A T T G A A G C A G A A A T A A G G A ? T G G C T G A A T A T T T ? C G A G G G A G G T C C C C A A C A A C T C G A G C G C A T T G A G T T G C C G G T G ? C T C G C A G G G C G G C C G C C C G G T C A T T A G T T T A T A T C A G G A T T A T A A G C C T C T G A G C A G G C C A C T C G C T G A C C C T C T T A T G G C C T A C C G A T C C A C C C A A G G G T C C G C A A A T ? G A A G T C T T G G A C G G T G ? C T A A G C A T G A C C C C G T G T T C A T T G G T T G T A G G G T A G T T ? C A C C C T G A A T C A G C G G T A G T G C C A A G G G G G A G C T C A T C ? C A T G G C C A T G T C G C G T ? C G C A T A G T T T C T G T A A G T T A C T C A C T T G G G C G G T A T G G C A G T G A C C A G C T C C C T G C T C T A C ? ? G C T T C G G C A C C C G C C G ? G C G T G C G G A C A G A G A G T C T T A G C T A G G A A T G C T G A C T C A C T G G G A G C A G T G G T C G A T T G A A G T C C T C ? T T A T C A C G A ? G C A T G G A T C C A A T G T G C T A G C T T G G C T C T C A G G T G C A G T C C C C G C C T G G C C G C T A G G C T ? A A G T G T C A C T C T C G C G A C T C A T G C T C A G A T T C C G ? A A C A A T T C C G C C G G C T C T G C T G G G T C A C G C T G C G G C C A C T A T A C C C T G T C G G C G T C C T C A C G A T T C T T T G G A C C G G G A T A T G A T C G C T T C C G G T T G C A T C G A C C C G T A A T T A A C T G G A C G C G G A G T G A G T G T G A T T C T G T G C C A G C C ? A ? G T ? G G G C C C G G C A A C C G ? C C G G C G C G G C A C T G G T A C T A A G A T G G A T A G A C C A C T C A G A G G A T G A A C G C A G G C G G A A C T T C C T G A T G C A T T C G C G G T G G G G G G T A G C G C C A A C T T C G T C C G T G A C C G G ? G T C T G G G G T C T T C T A G C C A T G C G C T T T G A C C C G C G G G A G A A G T A A G G G G G G C C C G T A T ? C A C G C G C T G C G G G C G C T C C T T T A G C C T ? G G T C A C C T ? G ? C T G T G T C T T T T G G G T C T G G T ? T G C A A G ? A C C C T G T G C A G A A C T A C A C C C G A T C C T G A G G T T G G C C A T A T T A T T T G T C A A G C G T C C T T G T A T C G T C C T T C T G G T T A C A G A C G C G A T A T G T A T C C C C G T A C T C A G G C T C C C T G G T G G A T C A C T A C T A A C G G G T A G A G G T C C G C A C A T G T T A G A G G A G G C G T C G T C T A T G G G T A C C T G T T A G A C G C C C C G A T C A C T C T A A C A T C A T A G G C G G C T C A A C A T C C C C T T G T C A A C C T T G G C T A G C G C G G ? A G G G G A T T T C T C C C T G T C G G G C A G C C T C G T A G T A C T G A A C A G A C T T C A C C C C G A G G C A C C G A G G C T C G G C T A T A G T C C G C G T C C A G C C T T G G T G C G ? A G C T C T T A G T C A A A A C T T T T C G G G A C G C A C C T A C ? G T G A T C C G C G A C G C T C A G C T G A C A A G A C C G G T T G C G C C A T G C G A A G G A C G A T A A G G ? A C T G T G C C C C G G C G C A A A C T G G A T A C C G T G G G G A G G G C A A C T G G C C T T T C A T G T G G A G T T G G G C C T T C C C G A A G T A G G G C G T G A G C G C G T G C T T C G ? A C C T C C G G G A C C T A C C C G A G T C A T T G G G T T G C G G G ? C G T C C G ? T A T C G G A T C T ? A G G T C T T C C G T G A T T C C A C G A C C T T C ? ? A T C A T G G G C G C C G A G T C T G C C G T T A G T T G C T G G A G C C C G G G G A G G C G C T T T G G G G A G A A A T G G T C ? A G T G T A G C A C C T A T C T A A G C A G A C C T C T G C T G G G T A A T C A G T C G G C C G A G C C G T A C A C C G G G A G A G C T G T G T G T G G G C C T T C G C G T G A G A C T G G C T C A A G T C T A G A ? T G G C G A C G C G C A G A A ? T G A C G C G A T A A T T T T A G T C G T G T A G C A G A T C G T G A A T C G T G T ? A T G A G C T C C ? C T A T G G T T G A T C G G ? G G C G C ? C A C C G T C G G G T A T G G C C C G T A T T T G T G C C C C C A C C C G G A T G G G G G T G T ? T A C ? T C G C A G G T C A A C C C A T A G G G A C A A A T C C C G C C A T C C T A C G C T G G A T G C G A G G A G G A T C A G G C A T G ? A G C G G G C T C C A G G C G C C C ? A C A G T C A G C G T G G A G G C C T T G A A G G T G T C A A G A G G T A T T G A T T G G G C C A T ? G A G G C G A A T C T T C T A T G C C T T T A A G C A G T G A G A C C C C T T C C A C T G A T T ? G C A A C C G G C G C A T T T G C G T C A A C T C C C A C T C G T A A A T C G G T C C T A G C T G G G G T A G T A C ? T G A T C T T G C G G A C G G G G T A T A G G G G G C T A T T T ? T A C A A C T T T G T T A A G A A G C G G T T A C G A T C ? T G G G C T A A G C G G G C A C A T T T C A C T G C A A G C A C C G A G ? C A A C G T G T T A C C C C T G C G A C G C C G T A T ? C G A C ? C G C G G G C T C C C T A G C A A C T A G G C A A C A A A C T T G A A G G C C T G C G A G G A A T G T C A A ? A G A A C A T C T G G T C C C G T G G ? C A G T ? G G C C G A C G C T G A G G A T ? T G C T T T C G G C T T C C T G T A A G G T T C T ? A G G C C A T C A A C C G A T T G C A G T A G A G C T C C C G T ? C G G T G A T C G G C A T G G G G C A T G G G A T A C G G A G C G C A T ? G T A G G C A C G A C C G T A C A T G G G T G C T C T C G C A G T C C G G C A A C G C G T A C ? A T A ? C C T G T G C G T C G G T A C T C T C G A T G G G A A A G A T A T C C G T A G T A T A ? G T A T A C A T T C A C A ? T T A C T G G C A A G C A T A C G T C C A T C T C G C A C C C T C A G C G C G A T A T T G C C A G A C C G G G C C C C A G C C A G G A G C C T T G T A T T G G G C C T A C C T A C G C G C T G ? A G G G T G C T C C C G C C G C ? C T G T C G A T A A ? C G G G C T T G C T T A A C C C T T C C T C C T G C G C G A A T A T A T C A T G T G A T C T G C A G C G G A C C A C G G C G C C A G T T G T T C C G A C G C G G C G G T G G T T G C C C C G A T C T C C G T T C C C G G A T T G G C A G T T C A T C T G G G A C C G T A C C C G G C T T T G A T G C G T C C A G C ? C C C C G A T A C G A T C G C T T G A G T C G G C A C G C T C A C G T T C G C T C G A C C T G A C C G C G A G G T C G ? G G C A C C ? T A C C T A A C T G A G C A T C A G T A C C C T A T A A C T G A G G A G G C A T G A G T G G T C C A C C G C G G ? G C T C G T G A G C G T C A C A G A G G C A G T G C C C T G C T C C T C A A G T T C C A T G G G T C C C G C A G A T G A T T A G G G G G G C G G C T T G C C G A C C T G ? C T C A G G T C G T A ? A G A A C G T C T A C A G C A A A T C T T A C T G G T T C G C G C C G C G A G A A C C T C C ? A A T G T G T G C G C C C G G A A G A C C C G A G T C C A T G A ? A G G T C C C C C C C G C G A C C A G A C C A A C T A C T T T T G C C C A C C A T A C A C C T T G C G G A T T C G T A C G A G ? G C G T G C T T G C T T C G A G C A A C C C G T G C G T A C T C A A G C G C T C C C A A T G ? T A T T C G T A A G C C G C T G C A G C G A C C G G G T G C G C T G G G C G T G T T G C ? G C G C C C T A A C T T C T T G A A C A C A T G T C G T C T T T A C C C A C G G C G G T G G A C C G C C T T A G C G T G G G C T G C T G T G C A G ? G G ? A C C G A A T C C G C G T T G G C C G G T T G C C A C C G T G G G G G G G C G T G ? G T A ? G G A A A A T C C C G G C G C G C C A G G G T A C T G C ? T T G T T G G C A A A A A T G T G G C G G C G G ? G A C A C A ? A A C A A T C C A C T C A C A T A G A G C A C C T T C A G G ? A T C G C T C A G C C A A C A T T A C A G A C T G G G ? C C C T C G T T G C C C T G C T T C T C C A A G T G A C A A G G C A C C A A C C G C T C A A C G G A G A A G G T T C G T T C ? G G ? A T A T T
						T ? C A G G G C A C T G C G C C ? T G A C A G A G C G C C A G C A T A T T T T C A C G A T A C C G C C T G A C C G T A C C T T G C T C C C A G T A T C A C T T C A C C A C C A C T G C T A G G A C G G C G T A A A G A G G T C T G C T A T G A G G G T G C C A C A T G T G ? A T C T A T G C C G C A A A T T T C G A C C A C ? C T C A T C C G C A A C A G G T C A A C C C C C A C A A T C T A T G T G G T A T A A T G T G A G G T A C G C C A T A G A G G T C A A C A G A C A T T T C C A C T C G C C A G C C C A C T A G A A T G T T A C C C T C A A A T C G G C G C C G G G G A G A G T G G T T C A T T C G C T T G C T C T C G G G G A A A ? T G G G T T C C T T G C ? C C A C A T A A T A G G T A T C T G G T G G G G T T C G C T C A A T G G T C A T T G A C C A A T A T G A G T C T T A C T A A C C C A G C C T C A A G T T T G C T T G G C T T A C G A A T G A G T G A C T G A A A T G A A C G T C G G A C T C C C ? C T G A C T T G G A A C G T C C C C C G C T A G G G G G C A C T A C T G C C A C G A G T A A T T T A C A C A G G G C T C T A G G G G T G T G G A C A G T A G G G T C C C C C C T G T T G A G T T G A A G C A G A A A T A A G G A ? T G G C A G A A T A T T T ? C G A G G A A G G G C C C C A G T A A C T C G T G C G C A T T G A G T T G C C G G T G ? C C C G C C C G G C A G C C G C C C G G T C A T C A C T T T A T A T C A G G A T T A T A A G C C T C T G A G C A G G C T A T T C G T T G G C C T T C T T A T G G T C T A C C G A T C T A C T C A A G A G G C C G C G A C T ? G A A A T C T T T G A C G G T G ? C T A A G C A T G A C T C C G T G T T C A T A A G T T G C G G G A T A G T T ? C G C C C T G A A C C A A A G G T A G T G C C A A G G A G G A G C T G A T C ? C T T G C C C A T G G C G G G T ? T G C G T A G T T T C T G T A T G A T A C T C C C C T G G G C G G T C C G G C C G T G G C C C G C T C C T T G T C C T A T ? ? T C C A C A G C A C A C G C C G ? G C G T G C G G G C G G A G A G T C C T A G C T A G G G A T G G T A A C T C A C T A G A A G C A G T G A T C T A T T G A A G T C C T C ? T T A A C A C G A ? G T A T G G A T C C A A T G T G C T A G G A T G G C A C T C A G G T G C A G T C C C C G C C T T G C C G A T A G G C C ? T A G T G T C A T G C T C G A T T C T T G T G C T C A G A T T C C G ? A A C A C T T C C C C T G G C T C T G C T G G G T C A C G A T G T G G C C G C T A T A C G C T G T C G G C G T C C C T A C G A T T C T C C G G A T C G G G A T A T G A T C A C T T C T T G T T G C A T A G A C C C G T C A T C A A C T G G A C G C T G A G T G A G T T T G A T T C T G T A C C A G C T ? A ? A T ? G G G C C C G G C A A T C G ? C C G G C G C G G C A C T G G T A C T A A A A T G G A T A G A C C A C T C A G A G T G T G A A C G C A G G C T G A A C T A C C T G A T G C A G T C G C G G T G G G G G G C A G C G C C G A C T T C G T C C G T G A C C G G ? G T C G G T G G T C C C C T A G C C A T G C G C T T T G C C C C G C G G G G G A A G C A A G G G G G G C C C G T A T ? T G C G G G C T G T G G C C G C C C C T T T A G C C T ? C G T C A C C T ? G ? C T G T G T C T T T T G G G T C G G G T ? T G A A A G ? A C T C T G T G A A G A G C C A C T C T C G A T C C T G A G G T T G G T C A T A T T A T T T G T C A A G C G T C C T G G C A C C T T C A T C A T T G T T A T G G A C G C G C T A A G T A C C T C C G T G C T C A G G C T C C C T G G T G G A T C A C T A C G A A C G G G T A G A G G T C T G C A C A T G T T G G A G G A G G C G T C G T C T A T G G G C A C C T G T T G G A C G C C C T G A T C A C T C T A A T A T C A T A G G C G G C T C A A C A T T T C C C T G T C A A C C T T A G C T A G C G C G G ? A G G G G G T C T C T C C C G G T C G G G C A G C C C A G T A G T A C T T A A C A G A C T G C A C C C C C T G G C A T C G A G G T T C C C C T T T A G T C C A T C T C C A G C C T T G G T G C G ? A G C T C T G A G T C A A A A C T T T T C G G G C C G C A C A T A C ? G T G G T T A G C G T G G C T C A A C T A A C A A G A C C G G T C G C G C C A T G A G A A A G G C G A G T A G G ? A C T G T G C C C C G G C G T A G A C T G G G T A T C G T A G G G G G G G C A A C T G G C C T T C C A T C T G G A G C T A G G T C T T C C C G G A G T G T G G C G T G A G C G C G T G C T C C G ? A C C T C C G G A A C C A G C C C A A C T C G T C G A G G T A C G G A ? C G T C C G ? T A T C G G A T C T ? G G G G C T T C C T T G A T T G C A C G A C C G T C ? ? A T C A T G G G C G C C A A A T C T G C C A T C A G T C G C A G A G G C C C G G G G A G G C G C C T T G G G G A A A A G C G G T C ? A G T G T A C C A A C T A T C C G A G C A G A C C A C T G C C G G G T A A T C A G C C G G C C G A G C C G T C C A C T G G G A G A G C T G T G T A T G G A C C T T G T A G T G A G T T C G G C A C A T G G C T A G A ? T G G T G A C C C A C A T A A ? T G G C G C T A T G G T T T C A G C C G C G T A G C A G A T C G T T A A T C G T G C ? A T G A G C T C T ? C T G T G G T C G A T C G A ? G G C G C ? C A C A G T C A G G T A T G G C C A G T G T T T G T G C C C A T A C C C G C A T G T G A G T G T ? T A C ? T C G C A A A T C A A C C T G T A G G G A C A A A T C C C G C C A T A C T G C G C T T G A T G A G A G G A G G A T C G G G C A T G ? A G C G G G C T C C A G A C G A C C ? A T A G T C T G T G T A G A A G C C T T G T A G A T G T C A A G A G A T A T T G A T T G T G C C A T ? G A T G T T A A T C T C C T A T G C C T T C A A G C G G C G A G A C C A C T T C C T C T G A T T ? A C A A C C A G C G C A T T T G C G T C A A C T C C C A C T C G C A A A T C G G T T C C A G A T G G A G C A G T A C ? T G T A C T C G C G G G C G G G G T A C G G A G G G C T A T T C ? T A C A C C T T C G T T G A G C A G C G C T T A C G A T A ? T G G G C G A A G C G G G C C T A T T T C G C T G C A A G C A C C G A G ? C A A C G T A T T A C C C T T G C G A C G C C G T A T ? C G A C ? C G C G G A C T C C C T G G C A A C C C G G C A A T A A A C T C G A A G T C C T G C G A G G C A T G T C A A ? T T A A C A T C A G A T T C G A T G G ? C A G T ? C G C C G A C G C T G A G G A T ? T G C T T T C G G C T T C C C A A A A G G T T T T ? A G G C C A T C A A C C G A G T G C A G T A G A G C T C C C G T ? C G C T G A T C G A C A G G G G G C A T G A G A T A C G G A C C G C G T ? A T A G T C A C G A C C G T T T A T G G G A G C A C T C A C A T T C C G G C A A C G C G T A C ? A T A ? C C T T T G C G T C G G T A C T C T C G A T G G G A A A A A T A T C C G T T G T A T A ? G T A T A C G T T C A C A ? T T A A T T G A A A G C G T A C G T C C A C C T C G C A C C C C T A A C G T G A C A T T G C C A G G C C G G G C C C C A G C C A G G A G C C T T G T A T A G G T C C T A C C T A T G C G C T G ? A G A G T G C T C C C G A C G C ? C C G T C G A T A A ? C A G G C T T G C T T A A C C C T T C C T C C T G C G C G A G T A C G T A A T G T G A T C T G C T G C G G A T C C C C G T G C C G G T T G T T C C G G C G C G G C G G T G G T T G C C C C G A T C T C T A T C C C T G C G T T G G C G G T C C A T C T G A G A C C A T A C C C G G C T T T G A T G C G T C C A G T ? C T C C G C C A C A A T C G C T C G A G T G G G C A C G C T T G C G T T C C C T C G A C C T G A C C G C G C T G C C G ? G G C A C C ? T A C C T A A C T G A T C A C T A G T G C C C T A T A G C G G A G G T G G C A T G A G C G G T C C A C C G C G G ? T C T T G C G A G C G T C A C A G A G G C A G T G T C C C G C T C A T C A A G T T C C A T G G G T C C C G C A G A T G A T T A G G C G G G C G G C T T G C C G A C C T G ? C T C A G T C C G A A ? A G A A C G T C T A C A G C A A A T C T T A C T A G T C C G C G C C G C G A G A A C C T G C ? A A T G T G T G C A C C T G G A A G A C C C G A A T C C A G G A ? A G G T C C C C C C C G C G A A C A G A C C A A C C A C T C C C A C C T A T G A T A C G C C T T G A G G A T T C G T A G A A G ? A C G T G C T T A C T T C G G G C G A T T C G T G C G C A C T C A G G C A T T C C C A G T G ? T A T A C G A A A G C C T A G T C A G A G A T T G G G T G C G C T G G C C G T G G T G C ? G C G C C C T T A C T T C T T G A G C A C A C T T C G T C T A T A C C C A C G G C G G T A G A C C G C C T T A G C G T A G G T T G C T G T G A A G ? T G ? A C C G A A T C C G T G T T G G C C G G C T G C C G C C C T G G C G G G G C G T G ? G T A ? G G A T G A C C G C G G C G C G C C A G G C T A C T G C ? T T G T T G G C A A A A A T G T G G C G G C G G ? G A C A C A ? A A C A G T A C A C T C A T A T A A A A C A T C T T C A T G ? A T C G T T C A G C C A A C A T T A T A G A C T G G C ? T C C T C G C T G C C C T G C T T C T C C A A G T A A C G T A G C A C T A A C C G C T C A A C G G G G A A G A G T C G T T C ? G G ? A T A T C
	KAP26:C6A88ANXX:3:250407238	 1	T C C C G G G C G C T G ? G C C G A T A C A G T G C G C T A G C A T G T T T T C A C G A T A C C G T C T G C C C G T A C C T T A C T C C C A G T A A C A C T T C A C C A C C A C T A C T A G G G ? G G C G T G A A T T G G T C T G C T A T G A G T G T ? C C ? C A T G T G ? A C ? T A T A C C G C A ? A T T C C G A C C G C ? C T C A T T ? G ? G G C A G G ? C A A C ? C C C A C A A T C T A T G A ? G C A T A A T C A G A G G C A C G C C A ? A ? A G G T C C A C A G ? C A C ? T C C A C C C G C C A A T C C C T T G T C A A A T T ? C C T T C A ? C ? ? G G G G C C G G G G C G G G C G G C C C A T C A G C T T G ? T C T A G G A G A A A T ? G G G T T T C T T G C G C C A C A T A ? T A G G T A T C T G G T G ? G G T T ? A C T C A A T G G C ? A ? C G A C T A ? ? A T G A G T C T C A T T A A C C C A G C C T ? A T G T T T G C C T G G C T T C C G A A T G A G T ? A C T ? A A G T G A A C ? T C G G ? C T C C T A C T ? A C T T G G A A C G T C C C C C G C ? G G A G G G C G C T A C T G C C A C G A G T G A T G T A C ? C A G G G C T C T A G ? G A T ? C G G A ? A G T A G T G T C C ? C T C T G T T G A A T T G ? C G C A G A A A ? A A G G A G T G G ? T G A A T A T T T C C G A G G G ? G G T C C ? C A ? C A A C T C G A G C G C A ? ? G A ? T T G C C G G T G ? C T C G C A G G G C G G C C G C C C G G T C A T T A ? T T T A T A T C A G G G T T A T A A G G C T C T G A G C A G G C C A C T C G C T G ? C C C T C T T T T G ? C C T A C C G A T T C C ? C C A A G G G T C C G C A ? A T G G A T G T C T T G G A C G T T G ? C T A A G C A T G A C C C C G T G T T C A T T G G T A G T A G G G T A G T T G T A C C C T G A A T C A G C G G T A G T G C C A A G G G G G A G C T C A T C C C A T G G C G A T G T C G C G T A C G C A T A G T T T C ? G T G A G T T A C T C A C T T G G G C G G T ? T G G C A G T G A C C A G C T C C C T G C T C T A C C C ? C T T C G G C A C C C G C ? G G G C G T G C G G A C A G A G A G T C T T A G C T A G G A A T G C T G A C T C A C T A G A ? G C A G T ? G T C G A T T G A A G T C C T C T T T A T C A C G A G G C A T G G A T C C A A T G T G C T A G ? T C G G T T C T C A G G ? G T A G T C C C C G C C T G G C C G C T ? G G C ? C ? A G C G T T A C G A T C G C G A C T C A T G C T C A G G T T C C G ? ? A C A A G ? C C G C ? ? G C T C T G C T ? G G ? ? A C G C T C C G G C C A ? G A T A C C C T G T C G G C G T C C T T A C G A C C C T T T G G A C C G G G A ? A T G A T C G C T T C T G G ? T G C A T C G A C C C G C A A T T A A C ? G G A C G C G G A G T G A G T T T G A ? T C T G T G C C A G C ? T A ? G T G G ? G C C C G G C A A C C G C C ? G ? C G C G G C A C T A G T A C A A A G A T G G A ? A G C C C A C T C A G A G ? A T G A A C G A A G G T ? G A A C T T C C T G A T G C A T T C ? C G G T G G G G G G T A G C G A C A A C T ? C ? T C C G T G A C ? G G C G T C T G G G G ? C T C C T A G T C A T G C G C C C T G A C C C G C G G G A G A A G T A A G G G G G G C C C G T A T C C A C T C G C T G C G G C C G T T C C T T T A ? C C T T G G ? C A C C T ? ? T C T T T G T C T T T T G G G T C T G T T G T ? ? A A G T A T C C T G T G C A G G A C C A C A C C C ? A T ? C T G ? G G T ? G G C C A T C G T A C T ? G T C A A G C G T C C T T G T A T C G T C C T T C T G ? ? T ? C ? G A C G C A A T A T ? T A T C C C C G T A C T C A G G C T C C C T G G T G G ? T C A C T A C T A A C G G G T A G ? G G T C C G ? A ? A T ? T T ? G A ? G A G G C G C G G T C T A T G G G T A C C T G T T A G A C G C C C C G A T C ? C T C T A T C A T C A T A G G C G G C T C A A ? A T C C C ? T T G T C T A T C T T G G C T A G C G C G G T A G G G G A T T T C ? C C C T G T C G G G C A G C C T C G T A G T A C ? G A A C A G G C T T C A C C ? T G ? G G C A C G G A G G C ? C G G C T A T A G T C C G C G T C C A G C C T T G G T G C G T A G C T C T T A G T C A A A A ? T T T T C G G G A C G C A C C T A C ? G T G A T C C G C G ? G ? C T C A G C T G A C A A G A C C G G T T G C G C C A T G C G A A G G A T G A T A A G ? T A C T G T G C C C ? G G C G C A A A C T ? G ? ? A C C G T G G G G A G G G G A A C T G G C C T T ? C A T G T ? G G G T ? G G G C C T T C C C G A A G T A G G G C G T G A G C G C G T G C T T C G A A C C ? C C ? G G A C C T A C C C G A G T C A T T G G G T T G ? G G G C C G T C C G A T A T T G G A T C T A A G G ? C T T C C G ? G A T C ? C G C G A C ? T T C G T A T C A T G G G C G C C G A A T C ? G C C G T T A G A T G C T G G A G C C G G ? G G A G G C G C T T T G G G G A G A A A T G G A C C A G T G T A G C A C C T A T C T A A G ? A G G C ? T C T G C T G G G T A A C C A G T T G G C C G A G ? C G A A C A C C G G ? A G A ? C T G T G T G T G G G ? C T T C ? C G T G A G A C T G G C T C T A G T C T A G A ? T C G C G A C G C G C A G A A G T G A C G C G A T A A T T T ? A ? T C G T G T A G C A G A T C G T T A G ? C G T G T T A T G A G C T C C C C A A ? G G T T G A A C G G C G G C G C T C A C C G T C G G G T A T G G C ? C G T A T T T G T G ? C C C C A ? C C G ? A T G G G G G ? G T ? C ? C G T C G C C A G T ? A A C C C A C A G G G A C ? ? A T T C C G C C A T A C T A C G C T G G A T G C G A ? G ? G G A T C A G G C A T G A A ? C G ? G C T C C A G G C G C C C G A C A G T C A G C G ? ? G A G G C C T T G A A G A T ? T C A A G A G G T A T T G A T T G G G C C A T ? G A G G ? G A A T C T T C T A T G C C T T C ? A G ? A G T ? A ? ? C C C C T T C C A ? T ? A T T ? G C A ? C C G ? C A C A C T T G C G T C A A C T C C C A C T C G T ? A A T C ? G T C C ? C G C T G G G G ? A G T A C T T G A T C C T G C G G G ? G G G G T A T ? G G G G G C T A T T T ? T A C C A C T T T G T C A A ? C A G C G G T T A C G A T C ? T G G G C T A A G ? G G G C A C A T T T C A C T G C A C G C A C ? G A G ? C A A ? G T G T T A C C C C T G C G A C G C C G T A T T C G A C A C C C G G G C T C C C T A G A A A C T A G G C A A C A A A C T T ? A A G G C C T ? C ? A G G A G T G T C A A ? A T A ? C G T ? T G A T C C C G T G G T C T G T C G G C C G A C G A T G A G G A T A T ? C T C T C G G ? T T T C T ? T A A G G T T C T T A G G C C A ? C A A C C G A T T G C A G T A G G G C T C C C G T ? C G G T G A T C G G C A T G G G G C A T G ? G A T ? C G G A G C G C G T T G T ? G G C A C G A T C G T T C A T G G G T ? C T C T C G C A G T C C G G C A A C G C G T A C ? A T A T C C T G T G C G T C G T T A C T C T C G A T G G G A ? A G A T ? T C T G T A ? ? A T A C G T A T A C G T T C ? C A ? T T C C T G G C A A G C A T A C G T C C A T C T C G C A C C C T C A G C G ? G ? T A T T G C C A G A C ? G G G C C C C A G C C ? G G ? G C C T T G T A T ? G G G C C T A C C T A C G C G C T G A A G G G T G C T ? ? C G C C G C ? C T G T C G A T ? A G C G G G C T ? G C T T G A C C C T T C C T C C T G C ? C ? A A T A T ? T ? A C G T G A T C T G C A G C G G A C C ? ? G G C G C ? A G T T G T T C C G A C G C G G C G G T G G T T G C C C C G G T C T C C G T C C C C G G A T T G G C A G T T C A T C T G G G A C C G A ? C C C C G C T T T ? A T G C G T C ? A G C A C C C T G A T A C G A T C G C A T G A G T C ? G ? A C G C T C A C G T T C G C T C G A C C T G A C C G C G A ? G T C ? C G G C A C C G T A C C T A A C T G A G C A T C A ? T A C A C T A T A A C T G A G G A G G C A T G A G T G G ? C C A C C G C G G G T C T C G T G ? G C G T C A C A G C G G C A G T G C C ? T G C ? C C T C T A G T ? C C A T G G G ? C C C G C A G A ? G A T T A G G G G G G C G G C T T G C C G ? C C T G ? C T ? A G ? T C G T ? C G G A A C G T C T A C A G C A A A T C T T A C T G G T T C G C G C C G C G A G ? A C C T C C T A A A G T G T ? G G C C C G G A A G A C C C G A G T C C A T G A A A G G T A C C C C C C G C G A C C A G A C C A A C T A C T T T T G C C C ? C C A A A C ? C C T ? G C G G ? T T C G T ? C G A G T G ? G T G C T T ? C T T C G A G T A A C C C G A G C G T A C T C A A G ? G C T C C C A A T G G A A T T G A T A A G C C G C T ? C A G C G A C C G G G ? G C G C T G G G T G T G ? T G C G T C G C C C T A A C ? T C T ? G A ? C ? C A ? ? T C G T C G T T A ? C C A C G G C ? G T G G A C C G C G T T A G C G T G G G C A G C ? A T G ? A G T G G ? A C C G T G T C C G C G T T A G C C G G T T G C C A C C G T G G G G G G G C G T G ? G T A A G G A T ? A T C C C G G C G C G C C A G G G T T C T ? ? A T T G T T G G C A A A A A T G T ? G ? G G C G G C G ? C A C A G A A C A A A ? C A C T C A C A T A A A ? C A C C ? T C A G G ? A T C G C T T A G C C A A C A T T T C A G A C T G G G G C C C T C G T T G C T C T G C T T C T C C A A G T G A C A A G ? C A C C A A C C G C T ? A A C G G ? G A A G G T T C G T T C T G G C A T A T C
						T C C C G G G T A A C T ? G C C G T T G T A G A G C G C T A G A A T A T T C T C A C G T T A C C G C C C G C C C G T A C G T T G C A T C C A G T A A A A A T T C A C C A C C G C T G C T A G G G ? G G C G T G A A T T G G T C T G C T A T G A G T G T ? C C ? C T T G T G ? A T ? T A T A C C G C A ? A T T C C G A C A A C ? C T C A T T ? G ? G G C A T G ? G A A C ? C C C C T A A T C T A C G T ? A T A T A A T G T G A G G C A C G C C C ? A ? A G G T C A A C A G ? T A C ? T C C A C C C G C C G A C C C C T T A G C A T A T T ? C C T T C A ? A ? ? G G G G G C G G G A A G G G C G G T T C G T C A G C T T G ? T C T A G G G G A A A T ? G C G T T T C A T G C G C C A C A T A ? T A A G T G C C T G G T G ? G G T T ? G C T C A A A G G C ? A ? C G A C T A ? ? A T G A G T C T C T C T A A C C T A G C C T ? A T G T T T G C C T G G T T G C C G G A T G G G A ? A C C ? A A G T G A A C ? T G G G ? C T C G T A C T ? A C T C G G A A C A T C C T C C G T ? G G G G G G C G C T A C T G C C A C G A G T A A T G T A C ? C A G G G C T T T A G ? G A T ? C G G A ? T A T A G T G T T C ? C C C T G G T G A G T C G ? C C C A G A A A ? A C G G A G T G G ? T G G A T T T T T C C G A T G G ? G G G C C ? C A ? C A A C T C G A G C G C A ? ? G A ? T T G C C A G C G ? C T C G A A G A G T A G C G G C C C T G T C A T T A ? T T T A T A T C A G G G C T A T A A G G C T C T G G G C A G G C C A T T C G T T G ? T C C T C T T A T G ? T C T A C C G A T C C C ? C C A A G G G T C T G C G ? A T G G A A G G A T T G G A T G T C G ? C T A A G C A T G A C C C C G C G T T C A T T G G T A G T G G G G A A G T T G C G C C C T G A G T C A A A G G T A A T G C C A A G G G G G A G T T C A T C C C T T G C C G A T G T C A G G T A C G C A T A G T T C C ? A T G T G A T A C T C A C T T G G G C G G T ? T G G C A G T G G C C A G C T C C T T G C T C G A C C C ? C T T C A G C A C C C G C ? G G A C G T G C G G A C G G A G A G A C T T A G C T A G G A A T G C T G A C T C A C T A G A ? G C T G T ? A G C G A T A G A A G C C C T C T A T A T T A C G A G G T A T G G A T C C A G T G T G C T A G ? T T G G T T C T C A G A ? G C A A T C C C C G G T T G G C C G A T ? G G C ? C ? A G C G C T A C G C T A G A T A A T C G T G C G C A G G G T T C G ? ? A A A A T ? T C C C ? ? G C T C T A T T ? G G ? ? A C G C T C C G G C C A ? T A T A C G C T G T C G G C G T C G T T A C G A T C C C T T G G A C C G G G A ? A T G A T C A C T C T T G G ? C G C A T C G A C C C G C A A T T C A C ? G G A A G C G G A G T G A G A T T G A ? T C C G T A C C A G C ? T A ? G T T G ? G C C C G C C A A C C G C C ? G ? C G A G G C A C T A G T T C A A A G G T G G A ? A G C C C A C T T A G A G ? A T G A A C G C A G G C ? G A A C T A C C T G A T G C A T T C ? C G G T G G G G G G T A G C G A C G A C T ? C ? C C C G C G A T ? G G C G A C T G G G G ? C T C C T A G T C A T G C A C C C T G A C C C G C G G G G G A T G T A A G G G A G G C C C G T A T C C A T G G G T T G C G C C C G C T C C T T T A ? A C T C C G ? C A C C T ? ? T C T T T G T C C T T T G G G T T G G T T G T ? ? A A G T A T T C T G T A C T G A A C C A C A C C C ? A G ? C T G ? G G T ? G G C C A C C G T A T T ? G T C A G T C A T A C T G G T A T C G T C C G T C T G ? ? T ? C ? A A C G C A C T C T ? T A T G C C C G T A C C C A G G C T C C C T A G T G G ? T C A C T A C G T A C G G G T A G ? G G C C C G ? A ? A C ? T T ? G A ? G A G A C G T G G T T T A T G T G T A C C T G T T A G A C G C C C C G A T C ? C T A T G A C A T A T T A C G C G G C T C A A ? A C T C C ? T T G T C A A T A T T G G T T A G C G A G G T A G A G G G T C T C ? C C C G G T A G G G C A G C C C C G A A G T T C ? G A A C A G G C T T C G C C ? T C ? G G C G C G G A G G T ? C G G C T T T A A A C G A T G T C C A G C C T G C G T G C G T A G G T C C T G G T C A A A A ? T A T T C G G G A T G C A C C T T C ? G T G G T C C G C G ? G ? C C C A G C T A A C A G G A C C G G T T G C G C C A A G A G A A G C G C G A G T A G ? T A C A G T G C C C ? G G C G C A A A C C ? G ? ? A C C G T A A G G A G G G G A A C T G G C T T T ? C A T G T ? G A C T ? G G G T C T T T C C G G A G T A G G G C G T G A T C G C G T G G T C C G A A C C ? C C ? G G G C C A G T C C G A G T C A T T G G G G T A ? G G A C C G C C C C A T A T T G G A T C T A A G G ? C T C C C T ? G A T T ? C A C A A C ? T T C G T A T C A T G G G C G C C A A A T C ? G C T G T C A A A T G C T A G G G C C G G ? G G A G G C G C T T T G G G G A A A A G T G G T T C A G T G T A G C A A A T A A C T G A G ? A G A A ? T T T G C T G G G T A A C C A T T C G G C C G A A ? C A A C C G C C G G ? A G A ? C T G T G T A T G G G ? C T T C ? A G G G A G T T T T G C T C T A G T A T A G A ? T C G C G A C G G G C A T A A G T G G C G C G G G G G T T T ? A ? T C G C G T A G C A G A T C G C T A A ? C G T G C T A T G A G C T C C C C T A ? A G T T G A T C G G C G C C G C T C A C A G T C G G G T T T G G C ? A G T A T T T G T G ? C C C C A ? C C G ? A T G G G A G ? G T ? T ? C G T T G C C A G T ? C A C C C G C A G G G A C ? ? T T T C C G C C A G A C T G T G G C G G A T A C G T ? G ? G G A T C A G G C A T G A A ? C G ? G C T C C A G G C G C C C G A T C G T C T G C G ? ? C A G G C C T T G A A G A T ? C C A A G A G G T A C T G A C T C T G T C A T ? G A T G ? T A G C C T T C T A T G C C C T C ? A T ? A G T ? G ? ? C C C C T T T C A ? T ? A T T ? A C A ? C C G ? T G C A T T T G C G T T A A C T C C C A C T C G C ? A A C C ? G T C C ? C G C T G G A G ? T G C A C T T G A T C T T G C G G G ? G G G G T A T ? G G G G G C T A T T C ? T A T C C C T T C C T T A A ? C G G C G G T T A T G A T C ? C G G G C G A A G ? G G G C C C A T T T C A C T G C A C G C A T ? G A G ? C A A ? G G A T T A C C C T T G C G G T G A C G T A G T C G A C A C C C G G G C T C C C T A G A A G A C A G G C A A C A A A C T T ? A A T G C C T ? C ? A G G A A T G T C A A ? T T A ? C G T ? T G A A T C C G T G G T C A A T C G G C C G A C G A T C A G G A T G C ? C T T C C G G ? T T T G C ? T T A G A G T C T T A G G C C A ? C A A G C A A G T G C A G T A G A G C A C C C G G ? C G G T G A T C G A C A T G G G G T A T G ? G A T ? C G G A G C G C G T T G C ? G T C A C G A T C G T T C G T G G G A ? C A C T C A C G G T C C G G C T G C G C T T A C ? A T A T C C T T T G C G T C G G T A T T C T C G A T G G G A ? A G A T ? T C C G T A ? ? A A A C G T A T C C G T T C ? C A ? T T A C T G G C A A G C A T A C G A C C A C C T C T C A C C C C C A G C G ? A ? T A A T G C C A G G C ? G G G C C C C G G C T ? G G ? G C C C T A C A T ? G G T C C T A C C T A C G C G C G G A A G G G T G A T ? ? C G C C G C ? C C G T C G A T ? A G C G G A C T ? G C T T G C C T C T T C C T C C T G C ? C ? G A T A C ? T ? A C A T G A T C T G C A G C T G A T C ? ? C C C G C ? A T T T G G T C T G G C G C G G C G G T A G T T G C C C C A G T C T C C G T C A T C G G A C G G G C G G T T C A T C T A G G A C C G T ? C C C C G T T A T ? A T G C G T C ? A G C A C C C T G A T T G A A T C G C A C G A G T G ? G ? A C G C T C A C G T T C C C T C G A G C T G A C C G C G A ? G T C ? C G G C A A T G T C T C T G A C T G A G C A T C A ? T A C A C T A G A A C G T A G G T G G C T T G A G C G G ? C C A C C G C G T G T T T T G T T ? T C G T C G C A T C G G C A G T G T C ? C G C ? T A T C T A G T ? C C A T G G G ? C C A A T C A A ? G A T T A G G G G G G C G G C T T G C C G ? C C T G ? C T ? A G ? C C G T ? C G G A A C G T C T A C A A C A A A T C T T A A T A A C T C G C G C T G C A A G ? A C C A C C T A A A A T G T ? G G C C T G G G A G A C G C G A A T C C A T G A A A G A T C C C C C C C G C G A C C A G A C C A C C T A C T T C C G C C C ? C C A A A C ? C T T ? G C G G ? T T C G T ? G A A A T G ? G T G C T T ? C T T C G A G C G A T T C G T G C G C A T T C A G G ? G C T C C C A G T G G A A T T G A T A C G C C G A G ? C A G C A A C C A G G ? G C G A T G G G C G C G ? T A C G T T G G C C T A A C ? T C T ? G A ? C ? C A ? ? T C G T C T T T A ? C C A C G G C ? A T G G A C G G C G T T A G C G T G A A C A G C ? A T G ? A G T G G ? A C C G T G T C C G C G T T G G C C G G C T G C C G C C C T G G G G G G G C G T G ? G T A A G G A T ? A C C C C G G C G C G C C A G G G T T C T ? ? A T T G T T G G T A C A A A A G T ? G ? G A C G C C G ? C A C A G G A C A A A ? C A C T C A C A T A A A ? C A C C ? T C A T G ? A T C G C T T A G C C A C C A T C A C A G A C T G G G G C T C T C G T C G T T C T G C T C C T C T G A G T G A C G T G ? C A C T T A C C G C T ? A A C C A ? G A A G G G T C G T T C T G G C A T A T C
	KAP27:C6A88ANXX:3:250407239	 1	T C C C G G G C G C T G ? G G C G A T A C A G T G C G T T A G C A T G ? T T T C A C G A T A C C G C C T G C C C G T A C C T T A C T C C C A A T A A C A C T T C A C C A C C A C T A C T A G G G A G A C G T G A A T T G G T C T G C T A T G A G T G C G C C G C A T G T T ? A C C T A T A C C G C A A A T T C C G A C C A C C C T C A T T T G T G G C A G G T C A A C C C T C A C A A T C T A T G A C G C A C A A T C A G A G G C A C G C C C T A ? A G G T C A A C A G G C A C T T C C A C C C G C C A G T C C A T T G T C A T A T T ? C C T T C A G C T C G G G G C C G G G G C G G ? C G G C C C A T C A G C T T G C T C T A G G A G A A A T C G G G T T T C T T G C G C C A C A T A T T A G G T A T C T G G T G ? G G T T C G C T C A A T G A T C A T T G T C T A A T A T G A G C C T C A T T A A C C T A G C C T C A T G T T T A C C T G G C T T C C G A A T G A G T G A C T G A T G T G A A C G T G G G A C T C C T A C T G A ? T T G G A ? C G T C C C C C G C T G G A G G G C G C T A C C G C C A C ? A G T G A T G T A C A C A G G G C T C T A G G G G T T C G G A G A G C A G T G T C C C C C C ? G T T G A A T T G A A G C A G A A A T A A G G A G T G G C T G A A T A T T T C C G A G G G ? G G T C C C C A A C A A C T C G A G C G C A T T G A G T T G C C G G T A A C T C G C A G G G C G G C C ? C C ? G G T C T T T A G T T T A T A T C A G G A T T A T A A G G C T C T G A G C A G G C C A T T C G C G G A C C C T C T T T T G G C C T A C C G A T C C A C C C A ? G G G T C C G C A A A T G G T A G T C ? T G G A C G T T G A C T A A G C T T G A C C C ? G T G T T C A T T G G T A G T A G G G ? A G T T G C A C C C T G A A T C A G A G G T A G T ? C C A A G G G G G A G C T C A T C C C A T G G C C A T G T C A C G T A C ? C A T A G T T T C ? G T A A G T ? A C T C A C T T G G G C G G T A T G G C A G T G A C C ? C C T C C C T G C T C T A C C C T C T T C G G C A C C C G C C G ? G C G T G C G G A C A G A G A G T C T T A G C T A G G A A T G C T G A C T C A C T G G A A G C A G T ? G T C G A T T G ? A G T C C T C T T T A T C A C G A G G C A T G G A T C C A A T G T G C T A G C T T G G T T C T C A G G T G T A G T C C C C G C C T G G C C G C T A G G C C C A A G T G T T T C T A T C G A G A A T C A T G C T C A G G T T C C G G A A C A A ? T C C C C C ? G C T C T G C T C G G T C A C G C T G C G G C C A C G A T A C C C T G T C G G C G T C C T C A C G A C C C T T T G G A C C G G G A C A T G A T C G C T T C C G G G T G C A T A G A C T C G T A A T T A A C T G G A C G C G G A G T G A G T G T G A C T ? T G T G C C A G C T A A C G T G G G G C C C G G C ? A C C G C C C G G C G C G G C A C T G G T A C T A A G A T G G A ? A G C C C A C T T A G ? G T A T G A A C G A ? G G T G G A A C T T C C T G A T G C A T T C G C G G T G G G G G G T A G C G A C A A C T T C G T C C G T A A C C G G C G T C T G G G G T C T T C T A G C C A T G C G C T C T G A C C C G C G G G ? G A A G T A A G G G G G G C C C G T A T C C A C T C G C T G T G G G C G T T C C T T T ? T C C T ? C G C C A C C T ? G T C T T T G T C T T T T G G G T C T G G T ? T G C A A G T A C C C T G T G C A G G A C C A C A C C C G A T C C T G A G G T T G C C C A T C G T A C T T G T C A A G C G T C C T T G T A T C G T C C T T C T G ? T C G C A G A C G C A C T A T G T A T C C C C G T A C T C A G G C T C C C T G G T G G A T C A C T A C T A A C G G G T A G A G G T C C G C A C A T G T T G G A G G A G G C G C G G T C T A C G G G T A C C T G T T A G A C G C C C C G A T C T C T C T A T C A T C A T A G G C G G C T C A A ? A T C C C C T T G T C T A T C T T G G C T A G C G C G G T A G G G G A T T T C T C C C G G T A G G G C A G C C T C G A A G T A C T T A A C A G A C T T C G C C C C ? T G G C A C ? G A G G C T C G G C T A T A A T C C G T G T C C A G C C T T G G T G C G T A G C T C T T A G ? C A A G A C T T ? T C G G G C C G C A C C T A C ? G T G A T C C G C G A C G C ? C A G C T G A C A A G A C C G G T T ? C G C C A T G A G A A G G A T G A T A A G G T A C T G T G C C C C G G C G T A A A C T G G A C A C A G T G G G G A G G G C A A C T ? G C C ? T T C A T G T G G G G T T G G G C C T T C C C G A A G T A G G G C G T G G G C G C G T G C T T C G C A C C G C C G G G A C C T A C C C A A G T ? ? T T G G G T T G C G G G C C G T C C G A T A G C G G A T C T A G G G T C T T C C G T G A T C C C ? C G A C C T T C G ? A T C A T G G G C G C C G A G T C ? G C C G T T A G T T G C T G G A A C C C G A G G A G G C G C C T T G G G G A G A A G T G G A ? C A G T G T A G C A C C T A A C C A A G C A G A C C T C T G C T G G G T A A C C A G T T G G C C G A G C C G A A C A C C G G ? A G A A C T G T G T G T G G G C C T T C G A G T G A G A C T G G C T C A A G T C T A G A G T G G C G A C G C G C A G A A G T G G C G C T A T A A T T T T A ? T C G T G T A G C A G A T C G T G A G ? C G T G T T A T G A G C T C C C C A G T G G T T G A A C G G C G G C G C T T A C C G C C G G G T A T G C C ? A G T A T T T G T G C C C C C A C C C G G T T G G G G ? T G T A C A C ? T C G C C G G T C A A C C C A T ? G G G A C G A A G T C C G C C A T A C T A C G C T ? G A T G C G A G G G G G A T C A G G C A T G A A G C G G G C T C C A G G C G C C C G A C A G T C A G C G C G G A G G C C T T G A A G G T G T C A A G A G G T ? T T G A T T G G G C ? A T G G A G G C G A A T C T T C T A T G C C T T T G A G G A G T G A G A C C C C T T C C A A T G A T T G G C A A C C G G T ? C A C T T G C G T C A A C T C C C A C T C G T A A A ? C G G T C C ? C G C T G G G G ? A G T A C T T C A T C ? T G C G G A C G G G G T A T A G A G G G C T A T T T G T A C C A C T T T G T T A A G A A G ? ? G T T A C G A T C G T G G G C T A A G C G G G C A C A T T T C A C T G C A A G C A C C ? A G G C A A C G T G T T A C C C T T G C G A C A C C G T A T T ? G A C A C G C G G G C T C C C T A G A A A C T A G G C A A C A A A ? T T G A A G G C C T G C G A G G A G T G T C A A T A G A A C G T C T G G T C C C G T G ? ? ? T G T C G G C C G A C G C T G A G G A T A T G C T C T C G G C T T T C ? G T A A G G T T C T T A G G C C A T C A A C C G A T T G C A G T G G G G C T C C C G T T C G G T G A T C G G T A T G G G G C A T G G G A T A C G G A G C G C G T ? G T A G G C A C G A T C G T A C A C G G G T G C T C T C G C A ? T C C G G C A A C G C G T A C G A T A ? C C T G T G C G T C G G T A C T C T C G A T G G G A ? A A A T A T C T G T A G T A T A C G T A T A C A T T C A C A T T T C C T G G C A A G C A T A C G T ? C A T C T C G C A C C C C T A G C G C ? A ? A T T G C C A G A C C G G G C C C C A ? C C A G G A G C C T T A T A T T G G G C C T G C C T A C G C G C T G ? A G G G T G C T C C C G C C G C G C C G T C G A T A C A C G G G C T T G C T T A A C C C T ? C T T C C T G C G C ? A A T A T A T C A T G T G A T C T G C A G C G G A C T A C G G C G C C A G T T G T T C C G A C G C G G C G G T G G T T G C C C C G A T C T C C G ? T C C C G G A T T G G C A G G T C A T C T G G G A C C G A A C C C C G C T T T G A T G C G T C C A G C A C C C C G A T T G G A T C G C T T G A G T C G G C A C G C T C A C G T T C G C T C G A C C T G T C C G C G A T T T C G C G G C A C C G T A C C T A A C T G A G C A T C A G T ? C A C T A T A A C T G A G G A G G C A T G A G T G G T C C A C C C C G T G G C T C G T G G G C G T C A C A G A G G C A G T G C C C T G C T C C T C T A G T T C C A T G G G ? C C C G C A G A T G ? T C G G ? G G G G C G G C T T G C C G A C C T G G T T C A G T T C G T A C G G A A C G A C T A C A G C A A A T C T T A C T G G T T C G C G C C G C G A G A A C C T C C T A A A G T G T G ? G C C C G G A A G A C C T G A A T C C A T G ? ? A G G T A C C C ? C C G C G A C C A G A C C A A C T A C T T T T G C C C A C C A T A C A C C T T G C G G A T T C G T A C G A ? T G A G T G C T T G C T T C G A G T A A C C C G A G C G T A C T C A A ? C A T T C C C ? A T G G A A T A G A T A A G C C G C G G C T G C G A C C G G G T G C G C T G G G T G T G G T G C G T C G C C C T A A C G T C T C G A A C A C G T G T C G T C G A T A T C C A C C G C ? G T A G A C C G C C T ? A G C G T G G ? C A G C T G T G C A G T G G G A C C G A ? T C C G C G T T A G C C G G T T G C C A C C G T G G G G G G G C G T G T G A A A G G A ? A A T C C C G G C G C G G C A G G G T T C T G ? ? T T G C T G G C A A A A A A G T G G C G G C G G C G C C A C A G G A C A A T C C A C T C A C A T A G A G C A C C T T C A G G C ? T C G C T C ? G C C G A C A T T T C A G A C T G G G G ? C C T C G T T G C T C T G C T T C T C C A A G T G A C A A G G C A C C T A C C G C T C A A ? G G A G A A G G T T C G T T C T G G ? A T A T T
						T C C C G G G C G C T G ? G G C G A T A C A G T G C G T T A G C A T G ? T C T C A C G A T A C C G C C T G A C C G T A T C T T A C T T C C A G T A T C A A T T C A C C A C A A T G A C T A G G A A G G T G T G A A T T G G T C T G C T A T T A A T G C G C C A C T T T T T ? A T C T A T A C C C C A A A A T C C A A C C A C C C T C A T T T G T A G C A T G T C A A C C C C C A C A A C C T A T G T C A T A T A A T C A T G G G C A C G C C C T A ? A A G T C A A C A G A T A T T G C C T C C C G C C A G C A C A T A G T C G T A T T ? C C T T T A G A T C G G G A C C G G G G C G G ? T G A T C C A T C A G C T T G C T C C A G G G G A A A T C G G G T T T C T G G C G C C A C A T A T T A G G G A T A T G G T A ? G A T T C G C T C A A T G G T C A T C G A C C A A T A T A A G C C T C T T T A A C G T A G G C A C A T G T T T A C C T G G T T G C C G G A T A A G T G A C T G A T G T G A A C G T G G G A C T C G T A C T G A ? C T G G G ? C G T A C C C C G C T A G G G G G C G C T C C T G C C A C ? A G C A A T G G A T G C A A G G C T T T A G G G G T G C G G A C A G T A G T G T C C C C C C ? G T T G A G T T G C A G C A G A C A T A A G G A G T T G C T G G A T A T T G T C G A G G A ? G G T C C C C A A C A A C T T G T G C G C G T T G A G T T G C C A G T A A C T A G C A C G G C G G C C ? C C ? G G T C A T T A G G T T A T A T C A G G A T T G A A A G G C T C T C A G C A G G T C A T T C G C G G A C C C T C T G T T G G C C T A C C G A T C C A C C C A ? G G G T C C G C A A A T G G T A A G C ? T T A A C A T T G A C T A A G C T T G A C C C ? G T G C T T A C A A G T T G C G G G A ? G G T T G C G C T C T G A A T A A G A G G T A G T ? C C A A G T G G G A G C T C A T C C C T T G C C G A T A G C A C G T A C ? C A T C G T T T C ? A G A T G T ? A C T C C C T T G G G C G G T A T G G C A G T G A C C ? C C T C T C T G C T C T A C C C T C T A C G G C A C C C G C C G ? G C G T G C G G G C G G A G A G T C T T A G C T G G G G A T G C T G A C T C A C T G G A A G C A G T ? A T C G A T T G ? A G T C A T C T T T A T T A C G A G G C A T G G A T C C A A T G C G C T A G C T T G T T T C G C A G G T G T A A T C C C C G C T T G G C C G A T T G G C C C T A G T G C C T C G A T C G A G A A A C G T C C G C A G G T C C C G G A A C G A ? T C C C C T ? G C T C T G C T C G G T C A C G C T G C G G C C G C G A T A C G C T G C C G A C G T C C T C A A G A C C C T T T G G A C C G G G A C A T G A C T A C T T C T G G G T G C A T A G A C T C G T A A T C A A T T G G A C G C G G A G T G A G T T T C A C T ? T G T G C C C G C T T A C G T G G G G C C C G G C ? A T C G C C C G G C G C G G C A C T G G T A C A A A G G T G G A ? A G A C C A C T T C G ? G T A T G A A C G C ? G G T G G A A C T A C G G G A T G C A T T C C T G G T G G G G G G C A G C C A C A A C C T C G T C C G T A A C C G A C A T C G G G G G T C T T C T A G C C T T G C A C T C T G C C C C G A G G G ? G A A G T A A G G G G G G C C C G T A T C C A C G C G C T A T G G G C G T T C C T T T ? T C C T ? C G C C G C C T ? G C C T T T G T C T C T T G G G T C T G G T ? T G C A A G T A T T C T A T G C A G A A C C A C A T T T G A T C C T G A G G T G G C C C A C C G T A C T T G T C A A G C G T C C T G T T A T C T T C C T T C T G ? T T A C A G A C G C A C T A A G T A T C T C C G T A T T C A G G C T C T C T G G T G G A T C A C T A C G T A C G G G T A G A G G T C C C C G C A T G T T G G A G G T G A C G T G G T T T A C G G A T A C C T G T G G G A C G C C C C G A G C T C T C T A A T A T A A T A C G C G G C T C A A ? A T T C C C T T G T C T A T A G C G G C T A G C A C G C G A G G G G G T T A C T C C T G G T A G G G C A G T C C A G A A G T A C T T A A C A G G C T T C G C C G T ? T G G C A C ? G A G G T T C G G C T A T A A T C C A T C T C C A G C C T T G G T G C G T A G C T C C T A C ? C A A G A C C T ? T C G G G C C G A A C C T A T ? G T G A T C C G C G T G G C ? C A G C A A A C A A A A C C G G T T ? C G C C A T A A G A A A G A C G A T A A G G T T C T G A G C C C C G G C A T A G A C T G G A T A C A G T A G G G G G G G C A A C T ? G C T ? T T C A T G T G G A G C T G G G T C T T C C C G A A G T G T G G C G T G G G C G C G T G G T T A G C A C C G C C G G G G C C T G T T C A G G T ? ? T C G G G G T G C G G G G C G C C C G A T A G C G G A T C T A G G G G C T C C C G T G A T C C C ? C G A C C G T C G ? A T C A T G G G C G C C A A G T C ? G C C G T C A G T T A C T G G A A C C C G G G G A G G C G C C T T G G G A A G A A G C G G T ? C A G T G T A G C A C C T A A T C G A G C A G A C A T C T G C T G G G T A A T C A T C C G T C C G A A T C G T C C A C C G G ? A G A A T T G T G T G T G G A C A T T C G A G T G A G A T T G G C T C T A G G C T A G A A T C G C G A C C C G C A G A A G T G G C G C T A T G A C T T T A ? T C G T G T A G C A G G T C G C G A G ? C G T G C C A T A A G C T C C C C A G T G T T T G A A C G G C G G C G C T T A C A G C A A G G T A T G C C ? A G T G T T T G T G C C C C C A C C C G G T T G T C G ? T G T A C A C ? T C A C C G G T C A C T T C G T ? G G G A C A A T G C C C G C C A T A G T G C G C T ? T A T G C G T G G G G G A T C A G G C A T G A A G C G G G C T C C A G A C G A C C G T T A G A C T G C G C G G A G G C C T T G T A G A T G T C A A G A G G T ? T T G A T T C G G C ? A T G G G G G C T A A C C T C C T A T G C C T T C G A G G A G T G G G A C C A C T T C C T A T G T T C G A C A A C C G G T ? C A C T T G C G T C A A C T C T C A C T C G C A G A ? C A G T C T ? C A C T G A G G ? A A T A T T T C A A C ? T G C G C A C G G G G T A T A G A C G G C T A T T T G T A C C A C T T C G T T A A G C G C ? ? G T T A C G A T A G T G G G A G A A G C G G G C A C A T T T C A C C G C C A G C A C C ? G C G C A A T G G A T T A T C C T T G C G A T A C C A T A T A ? G A C A C G C G G G C T C C C T A G A A A C T C G G C A A C A A A ? T T G A G G G C C T G C G C G G A G T G T C A A A A G A A C G T C T G G A T C C G T G ? ? ? T A T T G G C C G A C G C T G A G C A T A T G C T T C C G G C T T T G ? G T T A C G T T C T T A G G C C A T C A A C T G A T T G C A G T G G G A C A C C C G T G C G C T G A T C G A C T G T G G G C A T G G G A T A C G G A G C G C G T ? A T A G T C A C G A T C T C A C G C G G G A G C A C T C A C A ? T C C G G C A G C G C G T A C G A T A ? C C T T T G T G T C G G T A C T C T C G A T G G G A ? A A A T C T C C G T A G T A A A C G T A T C C G T T C A T A T T T C C T T G C A A G C A T A C G T ? C A T C T C G T A C C C C T A G C G T ? G ? A T T G C G A G A C C G G G C C C C A ? C C A G G A G T C C T A T A T A G G T C T T G C C T A C A C G C G G ? G G G A T G A T C C C G C C G C G A C G T C G A T A C A C A G A A A G G C T T A A C C C T ? C T T C C T A C G T ? G A T A T A T C A T G T G A T C T G C T G C G G C C T A C C G C G C C A G T C T T T C C A G C G C G G C T G G A G T T A C C C C G G C C T C C G ? C C C C G G A T T G G C G G G T C A T C T G A G A C C A T G C C C G G C T A T G C T G C G T C C A A C A C T C C G A T T G A A T T G C A C G A G T C A G T A C G C T T A C G T T C G C T G G A C C T G T C C G C G C T T T C G C G G T A A C G T A C C T A A C C G A G C A C C A T T ? C C C T A T G G C G T A G G A G G C T T G A G C G G T C C A C C C C A T G G C T C G T G A G C G T C G C G G C G G C C G T G T C C C G C T C A T C A G G T T C C A T G G G ? C C C G T A G A T G ? G C A G ? G G T G C G G C T T A C C G A C C T G G T T C A G T T C G T A T G G A A C G A C T A C A A T A C A T C T T A A T A A T T C G C G C C G C G A G A A C C T C C T A A A G T G T G ? G C C T G G G A G A C C C G A A T C C A T G ? ? A G A T A C C C ? C C G T G A C C A G A C C T C C T A C T T C C G C C C A T C A T A C A C C T T G C G G G T T C G G A G A A ? T G C G T G C T C G C T T C G G A C A A C T C G A T C G T A T T C A G ? C A T T C C C ? A T G G T A T A C G T A A G T C G C G G C T G C A A C C G G G T G C G C T G A C C G T G G T G C G G C G C C C T A A C G T T T C G A G C A C G C T A C G T C G A T G T C C C C C G C ? G T A G A C C G C C T ? A G C G T G G ? T A G C T G T A C G G T T T G A C C G A ? T C C G C G T T A G C C G G C T G C C A C A C T G G G A G G G C G T G T G T A G G G A ? G A T C G C G G C G C G C C A A G G T A C C G ? ? T T G C T G G C A C A A A A G T G G C G G C G G C G C C A T A G G A C A G T A C A C T C A T A T A G A G C A T C C T C A G G C ? T C G C T C ? G C T G A C G T T T T A G A C T G C G G ? T C T C G C T G C T C T G C T C C T C C G A G T G A C G T G G C A C T T A C C G C T C A A ? C G A G A G G G T T C G T T C T G G ? A T A T T
	KAP30:C6A88ANXX:3:250407240	 1	T C C C G G G C G C T G C G G C ? A T A C A G T G C G C T A G C A T G T T T T C A C G T T A C C G T C T G A C C G T A T C T T A C T C C C A A T A T C A C T T C A C C A C C A C T A C T A G G G A G A C G T ? A A T T G G T C T G C T A T G A G T G T G C C G C A T G T G T A C G T A T A C C G C A A A A T C C G A C C G C C C T C A T T T G C A G C A G G T C A A C C C C C A C A A T C T A T G A C G C A C A A T C A G G G G C A C G C C A T A G A G G T C C A C A G G C A C T T C A ? C C C G C C A G T C C C T T G T C A A A T T A C C T T C A G A T C G G G G C C G G G G C G G G C A G C C C A T C A G C T T G C T C T A G G A G A A A ? ? G G G T T T C T T G C G C C A C A T A A T A G G T A T C T G G T G ? G G ? T C A C T C A A T G A T C A T T G A C T A A T A T G A G T C T T A T T A A C C T A G C C T C A A G T T T G C C T G G C T T C C G A A T G A G T T A C T G A A G T G A A C G T C G G A C T C G T G C T G A C T T G G A A C G T C C ? C C G C T G G A G G G C G C T A C C G C C A C A A G T G A T G T A C A C A G G G C T C T A G G G G T T C G G A G A G T A G T G T C C C C T C T G T T G A A T T G A A ? C A G A A A T A A G G A G T G G C T G A A ? A T T T C C G A G G G A G G T C C C C A A C A A C T C G A G C G C A T T G A C T T G C C G G T A A C T C G C A G ? G T G G C C G C C C G G T C A T T A G T T T A T ? T C A G G A T T A T A A G G C T C T C A ? C A G G C C A C T C G T T G A C C C T C T T A T G G C C T A C C G A T T C C C C C A A G G G T C C G C G ? A T ? G T T G T C T T G G A C G T T G ? T T A A G C A T G A C C C C G T G T T C A T T G G T A G T A G G G A A G T T G T A C C C T G A A T C A G C G G T A G T G C C A A G T G G G A G C T C A T C C C A T G G C C A T G T C G C G T A C G C A T A G T T T C C G T A T G T T A C T C A C T T G G G C G G T A T G G C A G T G A C C A G C T C C C T G C T C T A C C C G C T T C G G C A C C C G C C G G G C G T G C G G A C ? G A G A G T C T T A G C T A G G A A T G C T G A C T C A C T G G G A G C A G T C G T C G A ? T G ? A G T C C T C T T T A T C A C G A G C C A T G G A T C C A A T G T G C T A G C T T G G C T C T C A G G ? G T A G T C C C C G C C T G G C C G C T T G G C T C A A G C G T T T C G A T C G C G A C T T A T G C ? C A G G G T C C G G A A C A A G T C C G C C G G C ? C T G C T G G G ? C A C G C T G C G G C C G C T A T A C C C T G T C G G C G T C C T C A C G A C C C T T T G G A C C G G G A C A T G A T C G C T T C C G G G T G C A T C C A C C C G T A A T T A A T T G G A C G C G G A G T G A G T G T G A T T C T G T G C C A G C C A A C G T G G G G C C C G G C A A C C G A C C G G C G C G G C A C T ? G T ? C T A A G G T G G A T A G A C C A C T C A G A G G A T G A A C G A G G ? C G G A A C T T C C T G A T G C G T T C G C G G T G G G G G G T A G C G A C A A C T C C G T C C G ? A A T C G G A G T C T G G G G T C T T C T A G C T A T G C G C T C T G A C C C G C G G G A G A A G T A A G G G G G G C C C G T A T C C A C T C G C T G C G G G C G T T C C T T T A T C ? T ? G G T C A C C T G G C C T T A G T C T T T T G G G T C G G G T G T G C ? A G T A T C C T A T G C A G G A C T A C A C C C G ? T C C T G ? G G T T G G C C A C C T T A C T T G T C A A G C G T C C T T ? T A T C G T C C T T C T G C T C G C G G A C G C A A T A T G T A T G C C C G T A ? T C A G G C T C C C T G G T G G A T C A C T A C T A ? C G G G T A G A G G T C C G ? A C A T G T T A G A G G A G G C G C G G ? C T A T G G G ? G C C T G T T A G A C G C C C C G A G C T C T C T A T C A T C A T A G G C G G C T C A A C A T C C C C T T G T C T A T C T T G G C T A G C G C G G G A G G G G A T T T C T C C C T G T C G G ? C A G C C T C G A A G T A C ? G A A C A G A C T T C A C C C T G A G G C A C G G A G G T T C G G C T A T A G T C C G ? G T C C A G C C T T G G T G C G A A G C T C T T A C T C A A A A C T T T T C G G G A C G C ? C C T A C T G T G A T C C G C G T G G C T C A G C T G A C A A G A C C G G T T G C G C C A T G C G A A G G A T G A T A A G G T A C T G T G C C C C G G C G C A A A C T G G A C A C C G T G G G G A G G G G A A C T G G C C T T T C A T G T ? G G G T T G G G C C T T C C C G A A G T G G G G C G T G A G C G C G T G C T T C G ? A C C T C C G G G A C C T A C C C G A G T C A T T G G G T T G C G G G C C G T C C G A T A T C G G A T C T ? A G G T C T T C C G T G A T C C C G C G A C C T T C G ? A T C A T G G G C G C C G A G T C T G C C G T T A G T T G ? T G ? A A C C C G G G G A G G C G C C T T G G G G A G A A G T G G A C C A G T G T A G C A C C T A T C T A A G C A ? G C C T C T G C T G G G T A A C C A G T T G G C C G A G C C G T A C A C C G G G A G A ? C T G T G T G T G G G C C C T C G A G T G A G A C T G G C T C A A G T A ? A G A G T G G C G A C G C G C A G A A G T G A C G C G A T A A T T T T A G T C G T G T A G C A G A T C G T G A G T C G T G T ? A T G A G C T C C C C A A T G G T T G A A C G G C G G C G C C C A C C G T C G G G T ? T G G C C C G T A T T T G T G ? C C C C A C C C G ? A T G G G G G G G T A C A C A T C G C A G G T C A C C C C A C A G G G A C G A A T T C C G C C A G C C T A C G C T G G A T G C G A G G G A G A T C A G G C A T G A A G C G G A C T C C A G G C G C C C ? ? C A G T C A G C G T G G A G G C C T T G A A G G T G T C A A G A G G ? A T T G A T T C G G C G A T ? G A G G ? G A A T C T T C T A T G C C T T T G A G G A G T G A G A C C A C T T C C A C T A A T T G G C A A C C G G C A C A C T T G C G T C A A C T C C C A C T C G T A A A T C G G T C C T C G C T G G G G T A G T A C T T G A A C C T G C G G A C G G G G T A ? A G A G G G C T A T T T G T A C C A C T T T G T T A A G A A C C G G T T A C G A T C G T G A G C T A A G C G G G T A C A T T T C A C T G C A A G C ? C C G G G A C A A C G T G T T A C C C C T G C G A C G C C G T A T ? C G A C ? C G C G G G C T C C C T A G A A A A T A G G C A A C A A A C T T T A A G T C C T G C G A G G A G T G T C A A T A G A A C G T C T G A T C C C G T G G T C A G A C G G C C G A C G C T G A G G A T G T G C T C T C G G ? T T C C T G T A A G G T T C T T A G G C C A T C ? A C C G A T T G C A G T A G G G C T C C C G T T C G G T ? A T C G A T A T G G G G C A T G G G A T G C G G A G C G C A ? T G T A G G C A C G A T C G T A C A T G G G T ? C T C T C G C A G T C C G G C A A C G C G T A T G A T A T C C T G T G C G T C G T T A C T C T C G A T G G G A A A G A T A T C T G T A G T A T A C G T A T A C G T T C A C A T T T C C T G G C A T G C A T A C G T C C A T C T C G C A C C C T C A G C G C G A T A T T G C C A G G C C G G G C C C C A G C C A G G G G C C T T A T A T T G G G C C T A C C T A C G C G C G G A A G G G T G C T C C C G C C G C G C C G T C G A T A A A C G G G C T G G C T T G A C C C T T C C T C C T G ? G C G G A T A T A T C A T G T G A T C T G C A G C G G A C T A C G G C G C C A G T T G T T C C G G C G C G G C G G T G G T T G C C C C G A T C T C C G T T C T C G G A T T G G C G G G T C A T C T G G G A C C G T A C C C G G C T T T G A T G C G T C C A G C A C C C C G ? C A G A A T C ? C T C G A G T C G G C A C G C T C ? C G T T T G C T C ? A C ? T G A C C G C G A G G T C ? C G G C A C C G T A C C T A A C T G ? G C A T C A ? T A C A C T A T A A C T G A G G A G G T A T G A G T G G T C C A C C G C G G G G C T C G T G G G C G T C A C A G A G G C A G T G C C C T G C ? C ? T C T A G T T C C A T G G G C C C C G C A G A ? G A T T A G G G G G G C G G C T T G C C G A C C T G G T T C A G G T C G T A C A G A A C G A C T A C A G C A A A T C T T A C T A G T T C G C G C C G C G A G A A C C T C C ? A A A G T G T G C G C C T G G A A G T C C T G A G T C C A T G A A A G G T A C C C T C C G C G A C C A G A C C A A C T A C T T T T A C C C A C C A T A C A C C T T G C G G A T T C G T ? C G A G ? G A G T G C T T G C T T C G A G T A A C C C G A G C G T A T T C A A G C G C T C C C A A T G G A A T T G A T A A ? C C G C T G C A G C G A C C G G G T G C G C T G G G T G T G T T G C G T T G C C C T A A C T T C T C G A A C A C A T G T C G T C G T T A T C C A C G G C ? G T G G A C C G C C ? ? A G C G T G G G C A G C T G T G C A G T G G G A T C G ? A T T C G C G T T A G C C G G T T G C C A C C G T G G G G G G G C G T G T G T A A G G A T A A T C C C G A C T C G G C A G G G T A C T G C A T T G T T G G C A A A A A T G T G G ? G G C G G C G C C A C A G A A C A A T C C A C T C A C A T A G A G C A C C C T C A T G ? A T C G C T T A G C C A A C A T T T C A G A C T G G G G T C C T C G T T G C T C T G C T T C T C C A A G T G A C A A G G C A C C A A C C G C T C A A C G G A G A A G G T T C G C T C T G G ? A T A T T
						T C C C G G G C G C T G C G G C ? T T A C A G A G T G T T A G C A T G T G C T C G A G T T A C C G C C T G A T C C C A T C T T G C T C C C A A T A T C A C T T T A C C A C C G C T A C T A G G G A G G T G T ? A G G T G G T C T G C C C T G A A G G T G A C A C A T G T G C A T G T A T A C C G C A A A A C C C G A C C A C C C T C C T T T G C A A T A G G T C A T C C C C T A C A A C C T A T G A C A T A T A A T G T G G G G C A C G C C A T A G A G G T C A A C A A G T A C T G C A ? C T C G C C A A T C C C T T G T C G T A A T A C C T T C A A A T C G G C G C C G G G G C G G G T G G T C C A T C A G C T T G C T C C A G G A G A G A ? ? A G G T G C C T T C C G C C A C A T T T T A G G T A T C T G G T G ? G G ? T C G C T C A A A G A C C A T T G A C T A A T A T G A G C C T T T T T A A C C T C G C C A T A A G T T T G T C T G G T T G C C A A A T G A G T T A C T G A T G T G A A T G T G G A A C T C G T G T T G A C T C G G A A C G T C C ? C C G C T A G A G G G C G C T A C C G C C A C A A G C A A T G G A C A C A G C G C T C T A G T G G T G C G G A G A G T A G T G T C C A C C C T T T C G A A T T G A A ? T A G A A A T A A G G A G T G G C T G A A ? A T T T C C G A G G G A G G T C T C C A A C A A C T C G T G C G C A T T G A C T T G C C G G T A A C T C G C A G ? G T G G C G G C C T G G T C A T T A C T T T A T ? T C A G G A T T A T A A T G C T C T C G ? C A G G C C A T T C T T T G G C C C T C T T A T G G C C T A C A G A T C C A C C C A A A G G T C C G C G ? A T ? G T A G G A T A G G A C G G T G ? T G A A G C A T G A A C T C G T G T T C A T T G G T T G C G A G A A A G T T G C A C C C T G A A T C G A A G G T A G T G C C A A G T A G G A G C T C A T C T C T T G C C G A T G T C A C G T A C C C A T A G T T T C C G T A T G T T A C C C C C C T G G G C G G T C T G G C A G T G G C C A G C G C C C T G C T C G A C C C G C T A C G G C A C C C G C C G G G C G T G C G G A C ? G G G A G T C T T A G C T G G G G A T G C C G A C T C A C T G G A A G C A A T G G G C G A ? T G ? G G T C C C C C A T G T C A C G A G C C A A G G A T C C A A T G C C C G A G G T T G T C A C G C A G G ? G C A A C C C C G G C C T G G C C G C G T G G C T C A A G T G T C T T G C T C G A T T A A T A T G C ? C A G G G C C C A G T A C A C G C C C G T C G G C ? C T G T T G G G ? C A C G C T G C G G C C G C T A C A C G C T G T C G G T G T C C C T A C G A C C C T T T G G A C C G G G A C A T G A T C G C C T C T G G T C G C A T C C A C T C G T A A T C C A T T G G A C G C G G A G T G A G T T T G A T T T C G T G C T A G C T T A C G T G G G G C C C G G C C T C A G A C C G G C A A G G C A C T ? G T ? C A A A A G T G G A T T G A C T G C T C A G G A G A T G A A T G C G G ? C G G A T C T T C G T G A T G C G T T C G C G G T G G T G G G C A G C C A C A A C T C C G T C C G ? A A T C G A A A T C T G G G G T C T T C T T G C T A T G C G C C C T G C C C C G A G G G A G A A T C A A C A G G G G C C C G C A T C C A C T G G C T G T G G G C G C T C C T T T A T C ? T ? C G T C A C C C G G C C T T A G T C T T T T G G G T C G G T T G T G C ? A G T A T C C T A T G C A G G A C C A C A C C C G ? T C C T G ? G G G T G G T C A C C G T A C T T G T C C A G C G T C C T T ? C A T C G T C C T T C T T C T T G C G G A C G C A A T C T G T A T G T C C G T A ? T C A G G C T C T C T G G T G G A T C A C T A C T A ? T G G G T A G A G G C C C G ? A C C T G T T A G A G G A G G C G T C G ? C T A T G G A ? G C C T G T T G G G C G C C C C G A G C T C T C T A A C A T C A T A C C T G G C T C G A C A T C C C C T T G T C T A C A T T G G C T A G C A C G G G A G G G G A T T T C T C C C T G T C G G ? A A G C C T A G A A G T A C ? G A A C T G A C T T C A C C G T C A G A C A C G G T T G T T T C G T T A T A G A C G G ? G T T C A G C C T T G G T G C G A A G C T T T G A C T C A A A A C T T T T C G G A C C A C ? C C C T C T G T G A T C C G C G T G C C C C A G C T A A T C G G A A C G G T T G C C C C G A G A G G A G G A C G A T T A G G T A C T G T G C C C C G G C G C A G A C T G G A C A T C G T A G A G A G G A G A A C T T G C T T T T C A T G T ? G A G T T G G G T C T T C C C G G A G T G G G G T G T G A G C G C G T G C T T C G ? A C C T C C G A G A C C A A C C C G A G T C A T C G G G G T G C G G A C T G T C C G A T A T T C A A T C T ? G G G G C T T C C T T G A T C C C A C G A C C G T T G ? A T C C T G G G C G C C A A G T C C G C C G T C A G T T G ? T A ? G A C C G G G G G G G G C G C C T T G G G G A G A T G T G G T C C A G T G T A G C A C A T A T C C A A G C A ? G C C T C T G C T G G G T A A C C A T T T G G T C G A G C C G T A C A C C G G T A G A ? C T A C G T A T G G A T A C T G G A G G G A G A C T G T C T C A A G T A ? A G A G T G G C G A C G C G C T G A A G T G A C G C G G G A A T T T T T C T C G T G T A G C A G G T C G C T C G T C G T G C ? A T G A G C T C C C C A G A G G T T A A A A G G C G C C C C C C A C A G T C G G G T ? T G C C C A G T A T T T G T G ? C C C C A C C C G ? T T G G G A G G G T A C A C A T T A C A A G A C A C C C C A C A G G G A C A C T T C C C G C C A G A C T G C G C T G G A T G C G A G G G A G A T G A G G C A T G A A G C A A A C T C C A G G C G A C C ? ? T A A T C T G C G T G G A G G C C T C G T A G A T G T C A A G A A G ? A T T G A T C C G G T G A T ? G A T G ? T A A T C T T C T A T G C C C T C G A G G A G C G G T A C C A C T C T C T C T A A T C G G C A A C C G G C G C A C T T G C G T C A A C T A C C A C T C G T A A A T C G G T C C T C A C T G G G G T A G T A T T T G A A C T T G C A G A C G C G G T A ? G G A G G G C T A T T T G T A C A A C T T T G G T A A G A A C C G C T A A C G A T C G T A A G C G A A G T G G G T A C A T T T C A A T G C A A G C ? T C G G C A C A A C A G G T T T C C C C T G C G A C A C T G T A T ? C G C C ? C G T G A G C T C C C T A G A A G A C A G G C A A C A A A G T T T A G G T C C T G C G C G G C G T T T G A A T A T A A C G T C T G A T C C C G T G G G C A G A C G G C C G A C G A T G A G C A T G T G C T C C C G G ? T C C C C G T A A G G T T C G T A G G C C A C C ? A C C G A T T G C A G T G C A G C T C C C G T G C G G T ? A T C G A C T G G G G G C A C G A G A T G C T G A G C G C G ? T A T A G T C A C G A T C G T T C G C G G G T ? C A C T C G C A G T C G G G C A A C G C G T A T G A T A T C C T T T G C G T A G G T A T T C T C G A T G G G A A A A A T A T C T G T T G T A T A C T T A T C A G T T C A T A T T C C C T G A C A T G C A T A T G T C C A T C T C G C A C C C T T A G C G C A A T C T T G C C A G G C C G G G C C C C A G C C A G G G G C T T T A T A T T G G T C T T G C C T A C A C G T G A A G G G G T G A T T C T A C C G C G C C G T C G A A A A A C A G A C T G G C T T G C C T C T T C C T C T A G ? G C G G A T A T G T C C T G T G A T C G G T A G C G G A C T A C G G C G C C A G T T G T T C C G G C G C G G C G A G G G T T G C C C C G G T C T C C A T T C T T G G G T G G G C G G G T C A C C T G G G A C C G T G C C C G T C T T T G A T G C G T C C A G C T C T C C G ? C A G A A T C ? C T C G A A T C G G C A C G C T C ? C G T T T C C T C ? A C ? T G A C C G C G C T G T C ? C G G C A C C G A A C C T G A C C C ? G C A T C A ? T A T A C T A G A A C T G G A G T G T T T T G A G C G G T C C A C C G C G G G T C T C G T G A G C G T C A C A G C G G C A G T G T T C T G C ? C ? T C T A G T T C C A T G G G C T C C G T A G A ? G A T C A G G G G G G C G G C T T G C C G A C C T G G T T C G G T T C G T A C A G A A C G A C T A C A A C A A G T C T T A A T A G T T C G C G C C G T G A G A A C C T C C ? A A A G T G T A G G C C T G G G A G T C C C T A A T C C A T G A A A G A T C C C C T C C G C G A C C A T A C C T A C T A C T T T T A A C C A C G A T A C G C C T T G C G G A C T C G T ? G G A G ? G A G T G C T T G C T T T G A G T A A C C C G A G C A C A T T C A A G C G C T C C C A A T A G A A T T C G T A A ? C C T C G G C A G C A A C C A G G T C C G C T G A G T G T G G T G C A G T G C C C T A A C T T T T C G A G C G C G C G T C G T C G T T A T C C A C G G C ? G T A G A C C G C C ? ? A G C G C G G G C T G C T G T G C G G T G G G T T C G ? G T T C G C G T T G G C C G G T T A T C G C C G T G G G A G G A C G T G T G T G G G G A T G A C C C C G A C T C G C C A G G G T A C T G A A T T A C C G G C A C A T A T T T G G ? G A C G G C G C C A C A G A A C A G T C C C C T C A C A T A A A G C A T T C T G A T G ? A T C G C T T A G C C A A C A T T A C A G A C T G G C G T C C T C G C T G C T C T G C T T C T C T A A G T G A C G T G G C A C C A A C C G T T C A A C C G G G A A G G T T C G C T C T G G ? A T G T T
	KAP33:C6A88ANXX:3:250407243	 1	T C C C G G G C G C T G ? G G C G A T A C A G T G C G C T A G C A T G T T T T C A C G A T A C C G T C T G C C C G T A C C T T G C T C C C A A T A A C A C T T C A C C A C C A C T A C T A G G G ? G A T G T G A A G T G G T C T G C T A T G A G T G C G C C G C A T G T T T A C G T A T A C C G C A A A T T C C G A C C G C C C T C A T T T G T A G C A G G T C A A C C C T C A C A A T C T A T G A C G T A C A A T C A G G G G C A C G C C A T A G A G G T C A A C A G G C A C T T C A A C C C G C C A G T C C C T T G T C A A A T T A C C T T C A G C T C G G C G C C G G G G C G G G C A G C C C A T C A G C T T G C T C T A G G A G A A A ? C G G G T G T C T T G C G C C A C A T A A T ? G G T A T C T G G T G G G G T T C G C T C A A T G G C C A T T G T C T A A T A G G A G T C T ? A T T A A C C C A G C C T C A T G T T T G C C T G G C T T C ? G A A T G A G T G A C T G A A G T G A A C G T C G G ? C T C C T A C T G A C T T G G A ? C G C C C C C C G C T G G A G G G C G C T A C C G C C A C ? A G C G A T T T A C ? C A G G A C T C T A G G ? G T T C G G A G A G C A G T G T C C C C T C T G T T G A A T T G A A G C A G A A A T A A G G A G ? G G C T G A A T A T T T C C G A G G G A G G T C C C C A A C A A C T C G A G C G C A T T G A G T T G C C G G T A A C T C G C A G G G T G G C C G C C C G G T C A T T A G T T T A T A T C A G G A T A A A A A G G C T C T G A G C A G G C C A C T C G C T G G C ? T T C T T T T G G C C T A C C G A T T C C C C G A ? G G G T C C G C A A A T G G T T G T A T T G G A C G T T G A T T A A G C A ? G A C C C C G T G T T C A T T G G T A G T A G G G T A G T T ? T A C C C T G A A T C A G C G G T ? G T G C C A ? G G G G G A G C T C A T C C C A T G G C C A T G T C G C G T A C G C A T A G T T T C T G T ? A G T T A C T C A C T T G G G C G G T A T G G C A G T G A C C A G C T C T C T G C T C T A T C C G C T T C G G ? A C ? C G C C G G G ? G T G C G G A C A G A G A G T C T T A G C T A G G A A T G C T G A C T C A C T G G G A G C A G T C G T C G A T T G ? A G T C C T C T T T A T C A C G A G G C A T G A A T C C A A T G T G C T A G C T C G G C T C T C G G G T G C A G T C C C C G C C T G G C C G C T A G G C T C A A G T G T T A C G A T C G C T A A T C A T G C T C A G G G T C C G G ? A C A A T T C C G C C G G C T C T G C T G G G T T A C G C T G C G G C C A C G A T A C C ? T G T C G G C G T C C T T ? C G A C C C T T T G G A C C G G G A C A T G A T C G C T T C C G G G T G C A A C G A C C C G T A A T T A A C T G G A C G C G G A G T G A G T G T G A C T C T G T G C C A G C C A A C G T G G ? G C C C G G C A A C C G C C C G G C G C G G C A C T A G T A C T A A G G T G G A T A G C C C A C T C A G A G T A T G A A C G A G G G T G G A A C T T C C T G A T G C G T T C G C G G T G G G G C G T A G C G A C A A C T T C G T C C G T G A C C G G C G T C G G G G G T C T T C ? A G T C A T G C G C C C T G C C C C G C G G G G G A A G T A A G G G A G G C C C G T A T C C A C T C G C T G C C G G C G T T C C T T T ? T ? C T T G G T C A C C T G G T C T T T ? T C T T T T G G G T C G G T T G T G C A A G T A C C C T G T G C A G G A C T A C A C C C G A T C C T G A G G T T G G C C A T C T T A T T T G T C A A G C G T C C T T T C A T C G T C C T T C T G C T C G C A G A C G C A A T ? A G T A T C C C C G T A C T C A G G C T C C C T G G T G G A T C A C T A C T A A C G G G T A G A G G T C C G C A C A T G T T G G A G G A G G C G C G G T C T A T G G G T G C C T G T T A G A C G C C C C G A T C T C T C T A T C A T C A T A G G C G G C T C A A C A T C C C C T T G T C T A ? C T T G G C T A G C G C G G T A G G G G A T C T C T C C C T G T C G G G C A G C C T C G A A G T A C T G A A C A G A C T T C G C C G C G A G G C A C G G A G G C T C G G C T A T A G T C C G C G T C C A G C C T T G G T G C G T A G C T C T T A G T C A A ? A C T T T T C G G A A C G C A C C T A C T G T G A T C C G C G T C G C C C A G C T G A C A A G T C C A G T T G C G C C A T G C G A A G G A C G A T A A G G T A C T G T G C C C C G ? C G C A A A C T G G A C A C C G T A G G G A G G G C A A C T G G C T T T T C A T G T G G A G T T G G G C C T T C C C G A A G T G G G G C G T G A G C G C G T G C T T C G A A C C T C C G G G A C C T A C C C G A G T C A T T G G G G T G C G G G C C G T C C G A T A ? C G G A T C T A A G G T C T C C C G T G A T C C C G C G A C C T T C G T A T C A T ? G ? C G C C A A G T C T G C C G T T A G ? T G ? T G G A G C C C G A G G A G G C G C C T T G G G G A G A A A C G G A C ? A G T G T A G C A C C T A T C T A A G C A ? G C C T C T G C T G G G T A A C C A G T T G G C C G A A C C G A A C A C C G G G A G A G C T G T ? T G T G G G C A T T C T C G T ? A G A C T G G C T C A A G T C T A ? A G T G G C G A C G C G C A T A A A T G A C G C G A T G G T T T T A G T C G T G T A G C A G A T C G T T A G A C G ? G T T A T G A G C T C C C C A A T G G T T A A T C G G C G G C G C C ? A C C G T C G G G T A T G G G T C G T A T T T G T G C C C C C A C C C G G A T G G G G G G G T A C A C G T C A C A G G T C A A C C C A T A G G G A C G A T ? T C C G C C A T C C T A C G C T G G A T G C G A G G A G G A T C G G G C A T G A A G C G G G C T C C A G G C G C C C ? A C A G T C A G C G T G G A G G C C T T G A A G G T G T C A A G A ? G T A T T G A T T G G G C C A T G G A G G C G A A T C T T C T A T G C T T T T G A G G A G T G A G A C C C C T T C C A C T G T T T ? G C A A C C G G T A C A C T T G C ? T C A A C T C C C A T T C G T A A A T ? G G T C C T C G C T G G G G C A G C A C T T G A T C C C G C G G A C G G ? G T A T A G G G G G C T A T T T G T A C C C C T T T G T T A A G A G G C G G T T A C G A T C G T G G G C T A A G C G G G C A C A T T T C A C T G C A A G C A C C G A G ? C A A C G T G T T A C C C C T G C G A C G C C G T A T A C G A C A C G C G G G C T C C C T A G A A A C T A G G C A A C A A A C T T G A A G G C C T G C G A G G C G T G T C A A T A T A A C G T C T G G T C C C G T G ? T C T G T C G G C C G A C G A T G A G G A T G T G C T C T C G G C T T C C T G T A A G G T T C T T A G G C C A T C A A C C G A T T G C A G T A G G G C T C C C G T T C G G T ? A T C G G T T T G G G G C A T G G G A G A C G G A G C G C A T T G T A G T C A C G A T C G T A C A C G G G T G C T C T C G C A G T ? C G G C A A C G T G T A C C A T A T C C T T T G C G T C G T T A C T C T ? G A T G G ? A A A G A T A T C T G T A G T A T A C G T A T A C A T T C A C A T T T C C T G G ? A T G C A T A C G T C C A T C T C G C A C C C C T A G C G C G A T A T ? G C C A G A C C G G G C C C C A G C T C G G A G C C T T G T A T T G G G C C T ? C C T A C G C G C T G A A G G G T G C T C C C G C C ? C G C T G T C G A T A A A C G G G C T T G C T T G A C C C T T C C T C C T ? C G C G A A T A T A T C A T G T G A T C T G C A ? C G G A C T A C G G C G C C A G T T G T T C C A G C G C G G C G G T G G T T G C C C C G A T C T C C G T T C C T G G A T T G G C A G T T C A T C T G G G A C C G A A C C C C G C T T T G A T G ? G T C C A G T A C C C ? G A T T C G A ? C G C T T G A G T C G G C A C G C T C A C G T T T G C T C G A C C T G A C C G C G C G G T C G C G G C A A C G T A C C T G A C T G G G C A T C A G T A C C C T A T A A C T G A G G A G G C A T G A G T G G T C C A C C G C G G G G C T C G T G G G C G T A A C A G A G G C A G T G C C ? T G C T C C T C T A G T T C C A T G G G C C C C G C A G A T G A T T A G G G G G G C G G C T T G C C G A C C T G G ? T C A G T T C G T A C G G A A C G T C T A C A G C A A A T C C T A C T A G T T C G C G C C G C G A G A A C C T C C T A A A G T G T G C G C C T G G G A G A C C C G A G T C C A T G A A A G G T A C C C ? C C G C G A C C A G ? C C A A C T A C T T T C G C C C A C C A T A C ? C C T T G A G G A T T C G T A G G A G T G A G T G C T T G C T T C G A G T A A C C C G T G C G C A C T C A A G G G C T C C C A A T G G A A T T G A T A A G C C G C G G C A G C G A C C G G G T G C G C T G G G T G T G T T G C A T C G C C C T A A C G T C T C G A A C A C A T ? T C G T C G T T A T C C A C C G C G G T G G A C C G C C T T A G C G T G G G C T G C T G T G C A G T G G T A C C G T A T C C G C G T T A ? C C G G T T G C C A C C G T G G G G G G G C G T G T G A A A G G A A A A T C C C G ? C G C G C C A G G G T T C T G C A T T G T T G G C A A A A A T G T G G C G G C G G C G C C A C A G A A C A A T C C A C T C A C A T A G A G C A C C C T C A G G C A T C G C T C A G C C A A C A T T T C A G A C T G G G G C C C T C G T T G T T C T G C T T C T C C A ? G T G A C A A G A C A C C A A C C G C T C A A C G G A G A A G G T T C G ? T C ? G G C A T A T T
						T C C C G G G C A C T G ? G C C G A T A C C G T G C G T T A G C A T G T T C T G A C G A T A C C G T C T G A C C C T A T C T T G C T T C C A A T A A C A C C T T A C C A C C A C T A C T A G G A ? G G T G T G A A G T G G T C T G C T A T G A G T G T G C C A C A T G T T T A C C T A T A C C G C A A A T T T C G A C C G C C C T C A T C T G T A G C A G G T C A A C C C C C A C A G T C T A T G T C G T C C A G T G A G G G G C A C G C C A T A G A G G T C A A C G G G C A C T T C A A C T C T C C A A C C T C T T G T C G A A T T T C T T C C G G C T T G G C A C C G G G G C G A A C G G C C C A T C A G C T T G C T C T A G G G G A A A ? T G G G T G C C T T G C G C C A C A T A T T ? A G T A T C T G G T G G G G T T C G C T C A C T G G C C G T T G T C T A A T A G G A G T C T ? T T T A A C C C A C C C T C A T G A T T A C C T G G T T G C ? A A A T G A G T G A C T G A A G T G A A C G T G G A ? C T C G T A C T G A C T T G C G ? C G C C C C C C G C T A G A G G G C G C T A C C G C C C C ? A G C A A T T T A C ? C A G G A C T C T A T G ? G T G C G G A C A A T A G T G T C T C C C C T G T T G A A T T G A A G C A G G A A A A A G G A G ? G G C T G A A T A T T G C C G A G G G A G G T C C C C G A C A A C T C G T G C G C A T A G A G T T G C C A G T A A C T C G A A G G G T G G C G G C C C G G A C A T T A G T T T A T A G C A G G G T A A A G A G C C T C T G A G C A G A C C A T T C T C T G G C ? T T C T T T T A G C C C A C C G A T T C A C T G A ? G G G T C C G C A A C T G G T T G T A T T G G A C G T T C A T T A A G T A ? G A C C C C G T G T T T A T T A A T A G C A G G A T A G T T ? T A C C C T G A A T C A G C G A T ? G T G C C A ? G G A G A A G C C C A T C T C T T G G C C A T G T C G C G T A C G C A T A A T T T C T G T ? T G T T A C T C A C T T C G G C G G T C T G G C A T T G G C T A G C T C T C T G C T C T A T T C T C T A G G G ? G C ? C G C C G G G ? G T G C G G A C G G A G A G A C T T A G C T A G G A A T G C T G A C T C A C G G G A A T C A G T C A T C G A T T G ? G T T C C T T T T T G T C A C T A G C T A T G A A T C C A G T G T G C T A G G T T G G C T C T C G G A T G C A G T C C C C A C C C G G C C G A T A G G C C C A A G T G T C A T G A T A G A T A A T C A T G C T C G G A G T C C G G ? A A A A T T C C G C C G G C T C T G C T G G G T T A C G A T G C G G G C A C G A T A C C ? G G T C G A T G T A C C T ? A G A C T C T C T G G A C C G G G A C A T G G T T G C T T C T G G G T G G A A A G T C C C G T A A T C A A C T G G A A G C T G G G T G A G T T T G T C T C T G T A C C A G C C T A C G T G T ? G C C C G C C A A C C G A C C C G C A C G G C A C T A G T A C T A A G G T G A A A A G A C C A C T C A G A G T A T G A A C G A G G G C G G A A C T T C C G A A T G C G T T C G T G G T G G T G C G C A G C G A A G A C T C C G T C C G T A A C G G G C A T C G G G G G T C T T C ? A G C C T G G C G A C C T G C C C C G A G G G G G A A G T A A G G G A G G C C C G T A T C C A C G G G C T G C C G C C G C T C C T T T ? G ? C T T G G T C A C T T G G C C C T A ? T C T T T C A G G T C G G T T G T G C A A G T G C C C T A T G C A G A A C C C C A T C C G A T C C T G A G G T T G G C C A C C G T A T T T G T C A G G C G T C C T G T C A T C G T C C T T C T G C T T G C A G A C G C A C C ? A G T A T C T C C G T G C T C A G G C T C C C T G G T G G A T C A C T A C T T A C G G A T A G A G G T C T G T G C A T G T T G G A G G A G G C G C C G T T C A T G G G T G C C T G T T G G A C G C C C C G G G C A C T C T G A C A T A A T A C C C G G C T C A A C C C T C C T T T G T C T A ? C T C G G C T A A C G A G G T A G G G A A T C T C T C C C T G C C G G G C A G T C T A G A A G T A C C G A A C A G G C T T C G C C G C G A G A C G C G G A G G T T C G G C T A T A G T C C G T C T C C A G C C T T G G T G C G T A G C C C C T A G T C A A ? A C T T T T C G G A C T G C A T C C A C T G T G A T T C G C G T G C C C C A A C T G A C A A A T C C A A T T G C G C C A A A A G A A G G A C G A T A A G G T A C T G A G C C C C G ? C A C A A A C T G G A C A T C G T A G A G A G A G C A A C T G T C T T T T C G T G T G G A G T T G G G C C T T T C C G A A G T G G G G C G T G A G C G C G T G C T T C G A G C C T C C G G G G C C A G C C C A A G G T A T C G G G G T G C G G G C C G C C C C A T A ? T G G A T C T A A A G G C A C C C T T G A C C C C A C G A G T T C T G T G T C A T ? G ? C G C C A A G T C T G C C G T C A G ? T G ? T A G A G C G C G A G G A G A C G C C T T G G G G A G A A G C G G T C ? A G T G T A G C A C C A A T T C A A G C A ? A A C T C T G C C G G G T A A C G A T C C G G T C G A A C C G A A C A A C G G G A G A A C T G T ? T G T G A G C A T T C T A G T ? A G A T T G G C A C A A A T A T G ? A G C G G C G A C G G G C A T G A A T G A T G C T A T G G T T T C A G T C G T G T A A C A G G T C G T T A G A C G ? G T T A T G A G C T C C C C A A A A G T C A C T C A A G G G C G C C ? A C A G T C A G G T A T G G G T C G A A T T T G T G C C C C C A C A C G G T T G G G G T T G T A T A C G T C A C C A G T C C A C C C A T A G G G A C A A T ? C C C G C C A T C C T G C G C C G G A T G C G A G G A A G A T C G T G C A T G A A G C G G G C T C C A G G C G A C G ? T T C G T C T G T A T G G A G G C C T T A T A G G T G T C A A G A ? G T A T T A A T T C G G C C A T G G G T G T G A A T C T C C T A T G C T C T C G A G G A G C G A G A C C C C T T C C A C T G T T T ? G C A A C C G G T G A A C T T G C ? T C A A C T C C C A T T C G T A G A C ? G G T C T T C A C T G G G G C T G C A C T T G A A C T C G C G G G C G G ? G T A C A G A G G G C T C T C C G T A C C C C T T T G G T A A A A G G C G G T T A C G A T A G T G G G C T T A G C G C G C A C A T T T C A C C G C A A T C A C C G G C ? C A A C A T G C T A C C C C T G C G A C G C C G T A T A T G A C G C G C G G G C T C C T T G G A A G C T C G G T G A C A A A C T C T T A G G C C T G C G A G T C G T G T C A A T A T A A C G T C T G A T T C C G T G ? T C A G A C G T C C A A C G A T C A G G A T G T G C T T T C G G C T T T C C G T A A G G T T C T T A G G C C A T C A G G C G A T T G C A C T G G G G C T C C C G T T C G G T ? G T C G A C T T G G G G C A T G G G A G A C G G A G C T T G T T G T A G T T A C G A C G G T T T A C G G G A G C A C T C A C G G T ? C G G C A A C G T G T A C C A T A T C C T T T G C G T C G G T A C C C T ? G A T A G ? A A A A A T A T C C G T A G T A T A C G T C C A A A T T C A C A T T T A C T G A ? A T G C G T A C G T C C A T C T C G C A C C C C T A A C G T A A T A T ? G C G A G A C C G G G C C C C A C C T C G G A G C C T T G T A T T G G T C C T ? C C T A C G C G C G G A G G A A T G C T C C C G C C ? C G A C G T T G A T A C G C A G G C A T A C C T A C C C C T T C C T C C T ? C C C G A A T A T A T A A C A T G A T T G G C A ? C G G A C T C C G C C G C C A G T T G G T C C A G C G C G G C G G G G G G T G C C C T G G T C T C T G G T C C T G G A T T G G C G G T T C A T C T A G G A T C A A A C C C C G C T A T G A T G ? G T C T G G T T C C C ? G A C T G G A ? T G T A C G A G T C G G C A C G C G C G C G T T C G C T C G A C C T G A C C G C G C T G T C G C G G T A A C G A A C C T G A C C G G G C A T T A G T A C C C T A T A G G T G A G G T G G T A T G G G T G G T C C A C C G C G G G G C T C G T G A G C G T A A C A G A G G C A G T G C C ? T G C T T A T C A A G T T T T A C G G A C C C C G C C G A T G A T C A G G G G G G C G G A T T G C C G G C C T G G ? T C A G T T C A T A C A G A G C G T C T A C A A C A A A T C C T A A T A A T T C G T G C C G C G A G A G C C A C C T A A A G T G T G C A C C T G G G G G T C C C G A A T C C A T G A A G G A T C C C C ? C C G C G A C A A G ? C C T A C C A C T C T C A C C C A C G A T A C ? C C T T G A G G A C T C A T T G G A G T G C G T G T T T G C T T T G G G C A A C C C G T T C G C A T T A A A G G G C T C C C A A T G G T G T A G G T A C G T C G A G G C T G A G A C C G G G T G C G C T G A G T G T G T T A T A T T G C C C T A A C T T C T C G A G C A C A T ? T C G T C T T T G T C C A C C G C G G T G G A T C G C C T T A G C G T A G G C T G C T G T G C G G T G G T T C C A T A T C C G C G T T A ? C C G G C T G C C G C C C T T G G G G G G C G T G T G T G A A G A A A A C C C C G ? T G C G C C A G G G T T C T G C A T T G C T G G C A C A A A A G G G G C G G A G G C G C C A C A G A A C A G A C C A A T C A C A T A A A G C A C C C T C A G G G A T C G C T T A G C C A A T A T T T T A G A C T G C G G C C C T C G C T G T T C T G C T C T T C C G ? G G G A C A T G A C A C C T A C C G T T C A A C G A A G A A G G G T C G ? T C ? G G C A T G T C
	KAP36:C6A88ANXX:3:250407280	 1	T C C C ? G G C G C T G C G G C G A T A C A G T G C G C T A G C A T G T T T T C A ? G A T ? C C ? T ? T ? C C C G ? A T C T T A C T ? C C A A T ? A C A C T T C ? C ? A C C A C T A C T A G G G A G A C ? ? ? A A T T G ? T C ? G C T A T G A G T G C G C C ? C A T G T G T A C ? T A ? A C C G C A A A T T C C G A C C G A C C ? C ? T T T G ? A G ? A G G T C A A C C C C C A C A A ? C T A T ? A C G C A ? A A T G A G ? G G C A ? G C C A T A G A G G T C A A C A G ? ? A C T T C C A C C C G C C A G T C C A T T G T C A A A T T ? C C T T C ? G C T C G G G ? C C ? G G G C G G G ? A ? C C C A ? C A G C T T G C T C T A G G A G A A A C ? G G G T G T C T T G C ? C C A C ? T A A T A ? ? T A T C T ? G T G G G G ? T ? A ? T C A A T G A T ? A T T G T C T A A T A T G A G T C ? ? A T T ? A C C C A G C C T C ? ? ? T T T G C C T G G C T T C C G A A ? G A G T G A C T ? A ? G T G A A C G T C G G A C T C C T A C T G A C T T G G A A C G C C C C C C G C T G G G ? G G C G C T A C C G C C A C G A G C G A T ? ? A C A ? A A G G C T C T A G G G A T T C ? G ? C A G ? A G T G T C C C C C C T G T T G A A T T G A A ? C A G ? A ? T A A G G A G T G G C T G A A T A T T T ? ? G A G G G A G G T C C C ? A A C A A C ? C G A ? C G C ? ? T G A ? T T ? C C G ? ? A ? C T C ? A A G G G C G G C C G C C C G G T ? T T ? ? G T T T A T A T C A G G A T T A T A A G ? C T C T G ? G C A G G C C A C T C G C T G A C C C T C T T T T G ? C C T A C C G A T T C A C C C A A G ? G T C C G C ? ? A T G G A T G T ? T T G G A C G T ? G A T T A A G C A T G A C C C C G T G T T C A T T G G T ? G C ? G G G T ? G T T A T A C C C T G A A C C A ? C G G T A G T G C C A ? G G G G G A ? C T ? A T C C C A T ? G C C A ? G G C G C G T A C G C A ? A G T T T C T G T A A G T T A C T C ? C T ? G G G C G G T A T G G C A G T G A C C C G C T C C C T ? C T C T A C C ? G C T T C ? G ? ? ? C C G C ? G G G C G T G C G G A C A G A G ? ? T C T T A G C T A G G G A T G C T G ? C T C ? C G A G A A G ? A G T ? G G C G A T ? G A G G T C C ? C T T T A T C A C G A G G C ? T G ? ? T C C A A T G T G C ? A G C T T G G ? T C T C A G G T G T A G T C ? ? ? G C C T G G C C G ? T A G G C T C A A G C G T T ? C T A ? C ? C G A C T C A T G C T C A G G T T C C G ? ? A C A A ? T C C G C C G ? C T C T ? C T ? G G T C A C G C T ? C G G ? C A C G A T A C C G T G T C G G C G T C C T C A ? G A C C C T C T G G A ? C G G G A C A T G A T C G C T T C C G G G T G C A T C ? A C C C G T A A T T A A C T G G A C G C G ? A G T G A G T G T G A T ? C T G T G C C C G C ? A A ? G T G G ? ? C C C G G C ? A C C G C C ? G G C ? C G G C A C ? G G T ? C A A A G A T G G A T A ? C C C A C T C A G A G G A T G A A C G A A G ? T G G A A C T T C C T G A T G C A G T C ? C G G T G G G G G G T A ? ? G A C A A ? T T C G T C C G ? G A C C G G ? G T C T G ? G G ? C T T C ? A G T C A T G C G C C C T G A C C C G C G G G ? G A ? G T A A G G G G G G C A C ? T A T ? C A C T C G C T G C G G G C ? C T C C ? T T A T C C T ? G G T C A C C T G G C C T T T G T C T T T T G G G T C T ? G T G ? G C A ? G T A ? C C T G T G C A G G A C T A C A C C C ? A T C C T G A G G T T G G ? C A T C T T A C T ? G T C ? A G C G ? C C T T T T ? T C G ? C C T T C T G C T T ? C ? G A C G C A A T A T G A A C C C C C G T A C T C A G G C T C C C T G G T G G ? ? C A C T A C T A A C G G G T A G A G G T C C G C A ? A T G T T ? G A G G ? G G C G C G G T C T A C G G G ? A C C T G T T A ? A C ? C C C C ? A T C T C T C T A T C A T C A T A G G C G G ? T C A ? C A T C C C T T T G T C T A T C T T G G C T ? G C ? C G G T A G G G G A T T T C T C C C G G T C G G G C ? G C C T ? G T A G T A C T G G A C A G A C T T ? A C C ? C G ? G G C A C ? G A G G T T C C G ? T ? ? ? G T C C G C G T C C A G C C T G ? G T G C G ? A ? C T C T T A ? T C A A ? A C T T T T C G G G C ? G C A C C T ? C T G T G A T C C G C G A G ? C T C ? G C T G A C A A ? A A C G G T T G ? G C C A T ? ? G A A G G A T G A ? A A G G ? A C T G T G C C C ? ? G C G C ? ? A ? ? G ? A ? A C C G T G G G G A G G G C A A C T ? G C C ? T C C A T G T G G ? G T T G G G C C T T C T C G ? A G T A G G G ? G T G A ? C G C G T G C T T C G A A C C T C C G G G A C C T A T C C G A G T C A T C G G G ? T G ? G G G ? C G T C ? G ? ? A T ? G ? A C C T A A G G ? C T T C C G T G A T C C C A C G A ? C T T C G ? A T ? ? T G G G C G C C ? A G ? C C G C C G T C A G T T G C T G G A A C C G G A G G A G G C G C T T T ? G G G A G A ? A T G G ? C ? A G T G ? A G C ? C C T A T C T A A G C A G G C C T C ? G C C G G G T A A C C ? G T T G T C C G A G C C G A A C A C C G G ? A G ? G C T G T G T A T G A G C C T T C G C G T ? A G A T T G G C ? C T A G T C T A G A G T G G ? G A C G C ? C A G A A G T G A C G C G A T A A C ? T T A G T C G T G T A G C A G A T ? G ? G ? A ? C ? T G T T A ? G ? G C T C C C C A A ? G G T T G ? A C G G C G G C G C ? C A ? C G ? C G G G T A T G G C ? A G T A T ? T G T G ? C C C ? A C C C G G A ? G G G G ? G G T A T A C ? T C G C A G G T ? A A C C C A ? A A G G ? C G A A T ? ? C G C C A ? C C T A C G C T G G A T G C G A G G G G ? A T C A G G C A T G ? A ? C G G G ? T C C A ? G C G ? C C G A T A G T C ? ? ? ? T ? G A G G C C T T ? A A G G T G T C A A G A ? G T ? T ? G A T T ? G G C ? ? T ? G A G G C ? A A T C ? ? C T A T G C T T T T G A G G A G T G A G ? C C C C ? T C C A C T G ? T T G G C A ? C C A G C G ? A C T T G C G T C ? A C T C C C A C ? C G T A A G T ? G G T C C T C G C T G G G G T T G T A C ? T G A A C C C ? C G G A C G G G G T A T A G G G G G C T A T T T G T A C C A C ? T C G ? C A A ? A A G ? G ? ? T A C G ? ? C G T ? ? G ? T A A G C G G G T A ? A T T T C A C T G C A ? ? C ? C ? G A G G C ? A ? G T G T T A C C C C T G C G A C G C C G T A T T C G A C A C G C G ? G C T C C C T A G ? A A C ? A G G C A A C A A A C T T T A A G G C C T G C G A G G A ? T G T C A A A A ? A A C G T C T G ? T T C G G T G G ? C T G ? C G G ? C G A C ? C T G A ? G A T A T G C T C C C G G T T T ? ? T G T A A ? G T T C T ? ? G G C C A T C A A C C G A ? T G ? A G T A G G G C T C C C G T ? C G G C G A T C G G ? A T G G G G C A T G G G A T A C G G A G C G C A T ? G T ? G T C A C G A T C G T ? C A T G G G T G C T C T C G C A G T ? C G G C A A C ? C G T ? C G A T A T ? C T G T G C G T ? ? T T A C T C T C ? A T G G G A A A G ? T A T C T G T A G T A T A ? G T A ? A C A T T C A C A ? T T C ? T G G ? A T G C A T ? ? G T C C A T C T ? ? ? A C C C C C A ? C G C G A T A T T G C C A G A C C G G G C C C C ? G C C A G G A C C C T T G T ? T ? G G ? ? C T ? C C T ? ? ? ? ? C ? G A A G A G T ? C T C C C G C C G ? G C T G T ? G A T ? A A C ? G ? C T G ? C T ? ? A C C C T T C C T C C T G C G ? G A A T A T ? T C A ? G T G A T C T G ? A G C G G A C T A C G G C ? ? C A G T C G T T ? C G A C G C G G C G G T G G T T G C C C C G ? T C ? C C G T T C C C G G A T T G G C A G G T C ? T C T G G G A C ? G A A C C C C T C T T T G A T G ? G T C C ? G C ? C C C C ? A ? A C G ? T C ? C T T G A G T C G G C A C ? C T C A C G T T ? G C T C G A C C T G ? C ? G C G ? G G T ? ? C G G C A ? C G T A ? C T A A C C G A G C A T C A G T A C A C T A T A A C T G A G G ? ? G C A T G A ? T G G T C C A C C G C ? G G G C T C G T G ? ? C G T C A C A G A G G C A G T G C C ? T G C T C C T ? T A G T T C ? A T G G G C C C C G C A G A T G A T T A G G ? G G ? C G G C T T G C C G A C C T ? ? T T ? A G ? T C ? T ? C G G A A C G A C T A C A G ? A A A T C T T A C T G A T T C ? C G ? C G C ? ? G A A C C T C C T ? A A G T G T G C G C C C G G G ? G A C C ? G A G T C C A T G A ? A G ? T ? C C C C C C G C G A C C A G A C C A A C T A C T C T T ? C C C A C C A ? A C A C C C ? G C G G A T ? ? G T A C G A G T G A ? T ? C T T G C T T C ? A G T ? A C C ? G A G C G ? A C T C A A ? C A C ? C ? C ? A T G G A A T T G A T A A G C C G C G G C ? ? C G A C C G ? G T ? C G C T G G G T G T G T T G C ? T C ? C C C ? A A C G T C T C G A A C A C A T G ? C G T C G T ? A ? C C A C G G C G G T G G A C C G C C T T A G C G T ? G G C A G C T ? T G ? A ? T G G G A C C G ? ? T C C G T G T T A G C C G G T ? G ? C A C ? G ? G G G G G ? G ? G ? ? T G A A A ? G A A A A T C C C G ? C G ? G G ? A G G G T T C T G ? A T T G T T G G C A A A A ? T G T G G C G G ? G ? C G C C A C A G A A C A G T C C A C T C A C A T A G A ? C A C ? T T C A G G G A T C G C T C ? G C C A A C A T T T C A G A C T G G ? G C C C T C G T ? G C C C T G C T T C T C ? A A G T G A ? A A G ? C A ? T ? ? C C G C T C A ? C G G ? G A A G G T T ? G T T ? T G G ? A T ? T ?
						T C C C ? A G C G C T G C G G C G A T G T A G T G C G C T A G C A T A T T C T G A ? C A T ? C C ? C ? C ? C T C G ? G T C C T G C T ? C C A A T ? T C A C T T C ? C ? A C C A C T A C C A G A A A C A C ? ? ? A A T T G ? T T ? G C T A T T A G G G C G C C ? C T T G T G C A T ? T A ? G C C G C A A A A T C G G A T C G A C G ? C ? T C T G ? A G ? A G G T C A A C C C C T A C A G ? C T A T ? T C G C A ? A G G G A G ? G G C A ? G C C A C A G G G G T C A A C A G ? ? A C T T C A T C T C G C C A G C C C A T T G G C G A A T T ? T C T T C ? G C T C G G G ? C C ? G G G C G G G ? A ? C C C G ? C A G C T T G C T C T A G G A G A G A C ? G G G T G C C T T G C ? C C G T ? T A A T A ? ? T G T C T ? G T G G G G ? T ? A ? T C A A A G A C ? A T C G A C T A A T T G G A G C C ? ? T T T ? A C C C A G C C T C ? ? ? T T T A T C T G A T T G C C G A A ? G A G T G A C T ? A ? G T G A A T G T C G G A C T C C T A C T G A C T T G G A C C A C C C C C C G C A G G G ? G G C G C T A C T G C C A C G A G C G A T ? ? A C A ? A A G G C T C T A G T G A T G C ? G ? C A G ? A G T G T C C C C C C C G T T G A A T T G C A ? C A G ? A ? T A A G G A G T G G C T G A A T A C T T ? ? G G G C A A G G T C C C ? A A C A A C ? C G T ? C G C ? ? T G A ? T T ? C C A ? ? A ? C C C ? A A G G G C G A C G G C C C G G T ? A T ? ? C G T T A T A G C A G G A T A A T A G T ? C C C T G ? G C A G G C T A T T C G C G G G C C T T C T T T T G ? C C T A C A G A T C C A C C C A A G ? A T C C G C ? ? A T G G T T A T ? T T T G A C G G ? G A T T A A G C A T G A C C C C G T C T T C A T T A G T ? G C ? G G G T ? G T T A T G C C T T G A A C C A ? A G G T A G T G T C A ? G T G G G A ? C T ? A T C C C T T ? G C C A ? G G C G C G T A C G C G ? A G T T T C T A G G A G T T A C C C ? C C ? G G G C G G T A T G G C A T T G A C C C G C G C C C T ? C T C G G C C ? G C T A C ? G ? ? ? C C G C ? G G G C G T G C G G G G A G G G ? ? T C C T A G C T A T G G A T G G T G ? C T C ? C G A G A A T ? A A A ? A G C G A T ? G A G G T C C ? C T T T G T C A C G A G G T ? A G ? ? T C C A A T G T G C ? A G C T T G T ? T C G C A G A T G C A G T C ? ? ? A C C T G A C C G ? T A G G C C C A A G T G C C ? C T C ? C ? C T T C A T A T G C T C A G A G T C C G ? ? A A A C ? T C T C C T G ? C T C T ? C C ? G G T C A C G A T ? C G G ? C G C T A T A C C G T G T C G G C G T C C T T A ? G A C T C C C T G A A ? C G G G A C A T G A T C A C T C C C G G G T G C A T A ? A C C C G T A A T T C A C T A G C C G C G ? A G T G A A T G T G A T ? C T G T G C C C G C ? A A ? G T G G ? ? C C C G G C ? A C C G A T ? G G C ? C G G T A C ? G G T ? C A A A G A T G G A T A ? A C C A C T C A G A G T A T G A C C G C A G ? C G G A T C T T C C T G A T G C A G T C ? C G G T G T T G G G T A ? ? C A C A A ? C T C G T C C G ? G A C C G G ? G T C T G ? G G ? C T T C ? A G C C A T G C G A C C T G C C C C G A G G G ? G A ? G T G A G G G G G G C A C ? T A T ? C A C T C G C T G C G C G C ? C C C C ? T T A T C C T ? G G T C G C C T G G C C T T T G T C T C T T G G G T C G ? T T G ? G C A ? G T A ? C C T A T G C A G A A C C A C A C T C ? A T C C T G A G G T T G G ? C A T A T T A T C ? G T C ? A G C G ? C C T G T T ? T C G ? C C T C C T T C T T ? C ? G A C A C G C T C T G A A C G T C C G T G C T C A G G C T C C C T G G T A G ? ? C A C T A C T A A C G G G T A G A G G T C C G C A ? A T T C A ? G A G A ? G A C G T G G T T T A C G T G ? G T C T A T T G ? A C ? C T C C ? A T C T C T C C G A C G T A A T A C C T G G ? T C A ? C A C T C C T T T G T C A A T C T T G G T T ? G C ? C G G G A G G G G G T T T C T C C C G A T C G G G C ? G C C T ? G T A G T T C T T A A C A G A C T T ? A C C ? T G ? G G C A T ? G A G G T T C C G ? T ? ? ? A T C C G T G T C C A G C C T G ? G T G C G ? A ? C T C C G A ? T C A A ? A C T T T T C G G A C ? G C A C C T ? C T G T G A T C C G C G T G ? C T C ? G C T A A C A G ? T A C G G T T G ? G T C A T ? ? G A A G C A C G A ? T A G G ? A C T G T G C C C ? ? G C G C ? ? A ? ? G ? A ? A C A G T G G G G A G G G G A A C T ? G C T ? T C C A T G T G G ? G T T G G G T C C C C T C G ? A G T G G G G ? G T G A ? T C C G T A C T T C G A A C C T C C G G G A C T T G T C C G A G T C A T C G G G ? T A ? G G G ? C G T C ? G ? ? A T ? G ? A C C T A A A G ? C T T C C G A G A T C C C A C G A ? C T T T G ? A T ? ? A G G G C T A C ? A G ? C C G C T G T C A G T T G C T G G A G C C G G G G G A G A C C C T T T ? G G G A A A ? A C G G ? C ? A G T G ? A G C ? C C A A T C C G A G C A G A C A A C ? G C C G G G T A A C C ? T C C G T C C G A G C C G A C C A C C G G ? A G ? G C T G T G T A T G A G C A T T C T C G T ? A G A T T G G C ? C T T G G A T A G A G T C G ? G A C C C ? C T G A A G T G A C A C G G G G G C ? T T T C T C G C G T A G C A G A T ? G ? T ? A ? C ? C G C T A ? G ? G C T C C C C A A ? G G G C G ? A C G G G A G C C C ? T A ? A G ? C G G G T A T T G C ? A G T G T ? T G T G ? C C C ? A C C C G G A ? G G G G ? T G T A T A C ? T C G C A A G A ? A A T C C A ? A A G G ? C G A A T ? ? C G C C A ? C C T G C G C C G G A T A C G T G G A G ? A T G A G G C A T G ? A ? T G G A ? T C C A ? G C A ? C C G A T C G T C ? ? ? ? T ? G A A G C C T T ? T A G G T G C C A A G A ? G T ? T ? G A C T ? G G T ? ? T ? G A G G T ? A A T C ? ? C T A T G C T T C C A A G G G G T A A G ? C C C C ? T C C A C T G ? T T G G C A ? C C A G T G ? A C T T G T A T C ? T C T A C C A T ? C G C A A G T ? G G T C C T A G C T G G A G T T A C A C ? T G A A C T C ? T G G G G G C G G T A T A A A G G G C T A T C T G C A C C A C ? T C G ? T A A ? C A G ? G ? ? T A C G ? ? C G T ? ? G ? G A A G C G G G C C ? A T T T C A A T G A A ? ? A ? C ? G A C A C ? A ? A G G T T A C C C C T G C G A C G C T G T A T T C G A C A C C T G ? G C T C C C T A G ? A A A ? A G G T A A C A A G C T T T A A G G C C T G C G C G G C ? T G T C A A A T ? G T C G T C A G ? T T C G G T G G ? C T G ? C G G ? C G A C ? A T G A ? G A C G T G C T T C C G G T T T ? ? T G T A A ? G T T C T ? ? G G C C A T C A A C C A A ? T G ? A G C A G A G C T C C C G T ? C G C T G G A C T A ? A T G G G G C A T G G G G G A C G G A G C G C G T ? A T ? G T C A C G A T C G T ? T A C G G G A A C A C C A A T A G T ? C G G C A A C ? C G T ? T G A T A T ? C T T T T C C T ? ? G T A C T C T C ? A T A G G T A A G ? T A T C T G T A G T A T A ? G T A ? C C G T T C A C A ? T T C ? T T G ? A T G C A T ? ? G T C C A T C T ? ? ? A C C C C C A ? C G C A A T A T T G C C A G A C C G G G C C C C ? G C T C G G A C C T C T G T ? T ? G G ? ? C T ? C C T ? ? ? ? ? C ? G A A G A A T ? A T C C T G C C G ? G C T G T ? G A T ? C A C ? G ? C A G ? C T ? ? C T C C T T C C T C C A G C G ? A A A T A T ? T A A ? G T G A T C T A ? A G C G G A C C A C C C C ? ? C G G T C G T T ? C G A C G C G G C T A G G G T C G C C C C G ? T T ? C C G T T C C C G G A T G G G C G G G T C ? T C T G G G A C ? G T A C C C G T C T T T G A T G ? G G C C ? G C ? C C C C ? A ? A G A ? T T ? C A C G A G T C G G C A C ? C T C A C G T T ? G C T G G A C C T G ? C ? G C G ? G G C ? ? C G G C A ? T G T A ? C T G A C C G A G C A C C A G T A T C C T A G A A C G G A G G ? ? G C A T T A ? T G G T C C T C C C C ? T G G C T T G C G ? ? C G T C G C A G A G G A A A T G C C ? C G C T T A T ? T A G T T T ? A T A G G C C C C A C A G A T G A T C A G A ? G G ? C G G C T T G C C G A C C T ? ? T T ? A G ? T C ? T ? C G G A A C G A C T A C A A ? C A G T C C T G C G A A T T C ? T G ? C G C ? ? G C A C C T G C T ? A A G T G T G G G C T T G T G ? G A C G ? G A G T A C A T G A ? A G ? T ? C C C C C T G T G A C C A G A C C A A C C A C T C C C ? C C T A C G A ? A C A C T C ? G A G G A T ? ? G T A C A A G T G A ? T ? T T T G C T T C ? G G C ? G C C ? G A G C G ? A T T C G G ? C A T ? T ? C ? G T A G A A T T G G T A A G T C G C G T C ? ? C A A C C G ? G T ? C G C T T G C T G T G G T A C ? G T ? C C C ? A A C G T T T C G A A C A C A T G ? C A T C G T ? A ? C C A C G G C G G T G G A C C G C G T T A G C G T ? G G C T T C T ? T A ? A ? C T T T A C C A ? ? T C C G T G T T A G C C G G T ? G ? T G C ? C ? T G G G G ? G ? G ? ? T G T G A ? G A A G A C C G C G ? C G ? G C ? A G G G G T C T G ? A C T G T T G G C A A A A ? T G G G A C G G ? G ? C G C C A C A G A A C T G A A C C A T G A C A T A G A ? C A T ? C T G A T G G A T C G C T T ? G C C A A C A T T T C A G A C T G G ? G C T C T C G T ? G C C C T G C T T C T C ? G A G T G A ? A T G ? C A ? T ? ? C C G C T C A ? C G G ? G A A G G T T ? G T T ? T G G ? A T ? T ?
	KAP37:C6A88ANXX:3:250407281	 1	T C C C A G G C G C T G C G G C G A T G ? A G A G C G C T A G C A T G T T T T C A C G A T A C C G T C T G C C C G T A T C T T G C T C C C A A T A A C A C T T C A C C A C C ? C T A C T A G G G ? G A C G T G A A T T G G T C T G C T A T G A G T G C G C C G C A T G T G T A C G T A T A C C G C A A A T T C C G A C C G C A C C C A T T T G T A G C A G G T C A A C C C T C A C A A T C T A T G A C G C A C A ? T G A G A G G C A C G C C A T A G A G G T C A A C A G G C A C T T C ? A C C C G C C A G T C C C T T G T ? A T A T T ? C C T T C A A C T C G G G G C C G G G G A G G G C A G C C C A T C A G C T T G C T C C A G G A G A A A ? C G G G T T T C T T G C G C C A C A T A ? T A G G T A T C T G G T G G G G T T C G C T ? A A T G G T C G T C G T C T A A T A T G A G T C T C A T T A A C C C A G C C T C A T G T T T G C ? T G G T T G C C G A A ? G A G T G A C T G A A G T G A A C G T C G G A C T C C T ? C T G A C T C G G A A C G T C C C C C G C T G G A G G G C G C T A C C G C C A C G A G T G A T G T A C A C A G G G C T C T A G G G A T G C G G A G A G C A G T G T C C C C T C T G T T G A A T T G A A G C A G A ? A T A A G G A G T G G C T G A A T A T T T C C G A G G G ? ? G T C C C C A A C A A C T C G A G C G C A T T G A G T T G C C G G T G A C T C G C A G G G C G G C C G C C C G G T C T T T A G T T T A T A T C A G G G T T A T A A G G C T C T G A G C A G G C C A C T C G C T G A C C C T C T T T T ? G C C T A C C G A T C C C C C C A ? G G G T C C G C G A A T G G T T G T C T T G G A C G T T G A C T A A G C A A G A C C C C G T G T T T A T T G G T T G T A A G A T A G T T ? T A C C C T G A A T C A G C G G T A G T G C C A A G G G G G A G C T C A T C C C A T G G C C A T G G C G C G T G C G C A T A G T T T C ? G T A A G T ? A C T C ? C T T G G G C G G T A T G G C A G T G A C C A G C T C C C T G C T C T A C C ? T C T T C G G C A C C C G C C G G G ? G T G C G G A C A G A G A G T C T T A G C T A G G A A T G C T G A C T C A C T G G A ? G C A G ? C A T C G A T T G ? A G T C C T C T T T G T C A C G A G G C A T G ? A T C C A A T G T G C T A G C T T G G T T C T C A G G T G C A G T C C C C G G C T G G C C G C T A G G C T ? A A G T G C T T ? T A T C G A G A C T C G T G C T C A G G T T C C G G A A C A A ? T C C G C C G G C T C T G C T ? G G T ? A C G C T G C G G C C A C G A T A C C G T G T C G G C G T C C T C T C G A C C C T T T G G A C C G G G A C A T G A T C G C T C C C G G G T G C A T C ? A C C C G T ? A T T A A C T G G A C A ? G G A G T G A G T G T G A T T C T G T G C C A G C ? T A C G T G G G ? C C T G G C A A C C G C C C G G C G C G G T A C T A G T A C A A A G A T G G A T A G C C C A C T C A G G G G A T G A A C G A A G G C G G A A C ? T C C T G A T ? C G T T C G C G G T G G G G G G T A G C G A C A A C T C C G T ? C G T G A C G ? G ? G T C ? G G G G T C T T C T A G T C A T G C G C C C T G A C C C G C G G G A G A A G T A A G G G G G G C A C G T A T T C A C T C G C T G C G G C C G T C C C T T T A T C C T ? G G C C A C C T G G T C T G T G T C T T T C G G G T C T G G T G T G C A A G T A C C C T G T G C A G ? A C T A C A C C C G A T ? C T G A G G T T G G C C A T A G T A T T T G T C A A G C G T C C T T T T A ? C G T C C T T C T G C T C G C A G A C G C A A T A T G T A T C C C C G T A C T C A G G C T C C C T G G T G G A T C A C T A C T A A C G G G T A G A G G T C C G C A C A T G T T A G A G G A G G C G T G G T C T A T G G G T A C C T G T T A G A C G C C C C G A T C T C T C T A T C A T C A T A C G C G G C T C A A C C T C C C C T T G T C T A ? C T T G G C T A G C G C G G T A G G G G A T T T C T C C C T G T C G G G C A G C C T C G T A G T A C T G G A C A G A C T T C A C C C C G A G G C A C C G T G G C T C G G C T A T A G T C C G C G T C C A G C C T T G G T G C G T A G C T C C T A G ? C A A A A C T T T T C G G G A C A C A C C T A C T G T G ? T C C G C G A C G C T C A G C A G A C A A ? A C C G G T T G C G C C A T G C G A A G G A T G A T A A G G T A C T G T G C C C C G ? C G C A A T C T G G A T A C C G A G G G G A G G G C A A C T G G C C T T T C A T G T G G G G T T G G G C C T T C C C G A A G T G G G G C G T G ? ? C G C G T G C T T C G C A C C T C C G G G A C C T A T C C G A G T C A T T G G G T T G C G G G C C G T C C G A T A T T G G A T C C A A G G T C T T C C G T G A T C C C G C G A C C ? T C ? T A T C A T G G C C G C C A A A T C T G T T G T T A G T T G C T G ? A A C C C G A G G A G A C G C T T T G G G G A G A A A T G G A C C A G T G T A G C A C C T A T C T A A G C A G G C C T C T G C T G G G T A A C C A G T T G G C C G A G C C G A A C A C C G G G A G A G C T G T G T G T G G G C C T T C G C G T G A G A T T G G C T C A A G T C T A ? A G T G G T G A C G C G C A G A A G T G A C G C G A T G A T T T T A ? T C G T A T A G C A G A T C G T G A G T C G T G T T A T G ? G C T C C C C A A T G G T T G A A C G G C G G C G C C T A C C G T C G G G T T T G G C T C G T A T T T G T G C C C C C A C C C G G A T G G G A G T G T A C A C A T C G C A G G T C A A C C C G C A G G G A C G A A T T C C G C C A T C C T A C G C T G G A T G C G A G G G G G A T C A G G C A T G ? A G C G G G C T C C A G G C G C C C ? A C A G T C A G C G T G G A G G C C T T G A A G G T G T C A A G A G G T A T T G A T T G G G C C A T ? G A G G C G A A T C T T C T A T G C C T T T G A G G A C T G A G A C C C C T C C C A C T G A T T G G C A A C C G G C A C A C T T G C G T C A A C T C C C A C T C G T A A A T C G G T ? C T C G C T G G G G T A G T A C ? T C A A C ? T G C G G A C G G G G T A C A G G G G G C T A T T T G T A C C A C T T T G T C A A G A A G ? G G T T A C G A T A G T G G G C T A A G C G G G C A C A T T T C A C T G C A A G A ? C C G A G G C A A C G T G T T A C C C T T G C G A C G C C G T A T T C G A C A C G C G G G C T C C C T A G A A A C T A G G C A A C A A A C T T G A A G G C C T G C G A G G A G T G T C A A T A G A A C G T C T G G A C C C G T G G T C A G T C G G C C G A C G C T G A G G A T G T G C T C T C G G T T T C C T G T A A G G T T C T T A G G C C A T C A A C C G A T T G C A G T A G A G C T C A C G T T C G G C G A T C G G T A T G G G G C A T G G G A T A C G G A G C G C A A T G T A G G C A C G A T C G T A C A T G G G T G C T C T C G C A G T ? C G G C A A C G C G T A C G A T A T C C T G T G C G T C G T T A C T C T C ? A ? G G G A A A G A T A T C T G T A G ? A T A C G T A ? A C A T T C A C A T T T C C T T G C A A G C G T A C G T C C A T C T C G C A C C C T C A G C G C G A T A T T G C C A G A C C G G G C C C C A G C C A G G A G C C T T G T A T T G G G C C T A C C T A C G C G C T G A A G G G T G C T T C C G C C G C G C T G T C G A T A A A C G G G C T T G C T ? G A C C C T T C C T C C T G C G C G A A T A T A T C A T G T G A T C T G C A C C G G A C T A C G G C G C C A G T T G T T C C G A C G C G G C G G G G G T T G C C C C G G T C T C C G T T C T C G G A T T G G C A G G T C A T C T G G G A C C A A A C C C C G C T T T G A T G C G T C C A G C A C C C C G A T A C A A T C G C T T G A G T C G G C A C G C T C A C G T G C G C T C G A C C T G A C C G C G A T T T C ? C G G C A A C G T A C C T A A C T G A G C A T C A G T A C C C T A T A A C T T A G G A G G C A T G A G T G G T C C A C C G C G G G G C T C G T T G G C G T C A C A G A G G C A G T G C C C T G C ? C ? T C T A G T ? C C A T G G G ? C C ? G C A G A T G A T T A G G G G G G C G G C T T G C C G A C C T ? G T T C A G G T C G T A C ? G A A C G A ? T ? C A A C A A A T C T T A ? T G G T T C G C G C C G T G A G A A C ? T C C T A A A G T G T A ? G C C C G G G A G A C C T G A G T C C A G G A A A A G T A C C C C C C G C G A C C A G A C C A C C T A ? T T T C G C C C A C C A T A C A C C T T G C G G A T A C G T A C G A G T G A G T G C T T G C T T C G A G C A A C C C G ? G C G T A C T C A A G ? G C T C C C A A T G G A A T T G A T A A G C C G C T T C A G C G A C C G G G T G C G C T G G G T G C G G T G C G T C G C C C T A A C T T C T C G A A C A C A T G T C A T C G T T A T C C A C G G C G G T G G A C C G C C T T ? G C G T G G G C T G C T G T G C A G T G G G A C C G T A T C C G C G T T A G C C G G T T G C C A C C G T G G G G G G G T G T G T G T A A G G A A A A T C C C ? G C G C G G C A G G G T T C T ? C A T T G T T G G C A A A A A A G T G G C G G C G G C G C C A C A G A A C A A T C C A C T C A C A T A G A G C A C ? T T C A G G C A T C G C T T A G C C A A C A T T T C A G A C T G G G G C C C T C G T T G C T C T G C T T C T C C G A G T G A C A A G ? C A C C T A C C G C T C A T C G G A G A A G ? T T C G C T ? T G G C A T A T T
						T C C C A G G C G C T G C G G C G A T G ? A G A G C G C T A G C A T G T T C T C A C G A T A C C G T C T G C C C G T A T G T T G C A C C C A G T A A C C C C T C A C C A C C ? C T G C T A G G G ? G G C G T G A G T T G G T C T A C C A T G A A T G T G C C G C A T G T G T A T G T A T A C C G C A A A T T C G G A C A A C A C C C A T C T G C A G C A G G T C A A C C C C T C T A G C C T A T G T C G C A T A ? T G T G G C G C A C G C C C T A G A G G T A A A C G G G C A C T G C ? A C T C G C C G A T C T C T T A T ? A T A T T ? C C T T T A A C T C G G C A C C G G G G A G A G C A G T C C A A C C G C T T G C T C C A G G A G A A A ? C A C G T T T C T G G C A C C A C A T A ? T A A G T A T C T G G T G G G G T T C G C T ? C C T G G T T G T C G A C T A A T A T G A G C C T C A C T A A C C T A G C C T C T T G T C T G C ? T G G T T G C C G A A ? G A G T G C C T G A A G T G A C T G T G G G A C T C C T ? T T G A C T C G G A A C G T A C C C C G C T G G G G G A C A C T A C C G C C A C G A G C G A T G T A C A C A A G G C T T T A G G G G T G T G G A C A G T A G G G T C C A C C C T G T T G A A T T G C A G C A G A ? A A A A G G A G T G G C T G A A T A T T T C C G A T G A ? ? G G T C C C A A C A A C T C G A G T G C A T T G A G T T G C C G G T G A C T C C C A G G G C G A C C G C C C G G T T T T T A G T T T A T A T C A G G G T A A T A A G G C C C T G A G C A G G C T G T T C G C G G A C C T T C T T T T ? G T C T A C C G A T C C C T C C A ? G G G T T C G C G A A T G G T A G G C T T G G A C G G T G A C T A A G C A A G G C T C C T T C T T T A T T G G T T G C A A G A T A G T T ? C A C C C C G A A T C A G A G G T A G T G C C A C G G A G G G G C T C A T C C C A T G G C C A T G G C A G G T G C G C A T A G T T T C ? G T A T G T ? A C T C ? T T T G A G C G G T C T G G C A G C G G C T A G C T C C C T G T T C T A C C ? T C T A C G A T A C C C G C C A G G ? G T G C G G G G A G A G A G T C T T A G C T A T G A A T G C T G A C T C A C T G G A ? G C A G ? C A T C G A T T G ? A G C C C T C T A T G T T A C G A C C C A T G ? A T C C A A T G T G C T A G C T T G G T A C T C A G G T G C A A T C C C C G G C C G G C C G A T A G G C T ? A A G T G C C A ? G A T A G A T T C T T G T C G T C A A A T T T C G G T A C G A ? T C C G C T G G C T C T G C T ? G G T ? A C G C T C C G G C T A T G A T A C C G G G T C G G T G T C C T T T C G A T C A C T C G G A C C G G G A C A T G A T C G T T C C T G A G T G G A T C ? A G T C G T ? A T C A A C T G G A C A ? G G A G T G A G T T T G T C T C T G T G C C C G C ? T A C G T G G A ? T C T G C C C A C C G C C C C A T G C G G T A C T A G T A C A A A G A T G G A A A G C T C A C A C A G G G G A T G A A C G C A A G C G G A T C ? T C C T G G T ? C A T T C G C G G T G G G G G G C A G C G A A G A C T C C G T ? C G T G A C G ? A ? G A C ? A G G G C C T C C T A G T C T G G C A A C C T G A C C C G A G G T A G A A G T A A G G G G G G T A C G T A T T C A C T G C C T G C G G C C G C C C C C T T A T C C T ? G G C C A C C C G G C C T G T G T C T T T C G G G A C G G T T A T G C A G G T A T C C T G T G C A G ? A C T A C A C T C G A T ? C T G A G G T T G G C C A T A G T A T T T G T C A A G C G C A C T T T T A ? C T T C C T C C T T C T T G C A G A C G C A C T A T G T A C G C C C G C A C T C A G G C T C C C T A G T G G A T C A C T A T T T A C G G G T A G A G G T C T G C A C A T G T T G G A G G A G G C G T C G T C T T T G G G T A C C T G T T G A A C G A C C C G A G C T C T C T A T C A T A A T A C G C G G C C C A A C C C T C C C T T G T C A A ? A T C G G C C A G C G C G G T A G G G G G T T T C T C C C T G T C G G G C A G C C C A G A A G T A C C G A A C A G A C T T C A C C C C G A G G C G C C G T G G C T T C G C T T T A G T C C A T G C C C A G C C T T G C T G C G T A A G T C C T A C ? C A A A A C C A T T C G G G C T A C A C C T T C T G T G ? T C C G T G T G G C T C A A C A G A C A G ? A A C G G T C G C G C C A A G A G A A G G A C G A T A A G C T A C T G T G C C C C G ? C G T A A T C T G G A T A C C G A G G G G A G G G C A A C T G G C C T T C C A T G T G G A G T T G G G C T T T C C C G A A G T G G G G C G T G ? ? C G C G T G C T T C A C G C C G C C G G G G C C A G T C C A G G T C A T C G A G T T G C T G G C T G T C C G A T A T T G G A T T C A A G G G C T T C C T T G A T C C G G C G A C C ? T C ? T A T C C T G G C C G C C A A A T T T G T T A T C A G A T G C T G ? A A C C C G A G G A G A T G C C T T G A G G A A G T A C G G A T C A G T G T A G C A A C T A T C C G A G C A G G A C A C T G C T G G G T A A T G A G T T G T C C G A G C C G A A G A C C G G G G G G G C C G T G T A T G G A C A T T C T A G G G A G A T T T T C A C A T G T C T A ? G G T G G T G A C C C G C T G A C G T G G C G C T A G G A C T T T A ? T C A T A T A G C A G G T C G T G A G A C A T G T C A T A ? G C T C T C C A G T A G T T G A A C A G C G G C G A C T A C C G T C A A G T T T G G C C A G T A T T G G T G C C C C C A C C C G G A T G G G A G T G T A C A C A T T G C A A G A C A A T C C G C A G G G A C G A T G C C C G C G A G C C T A T G C C G G A T A C G T T G G A G A T C A G G C A T G ? A G C G G G C T C C A G G C A C C C ? A T A G T C A G C G T G G G G G C C T C G T A G A T G T C A A G A G G T A T T G A T T G G G C C A T ? G A T G C T A G T C T T C T A T G C T C C T G A G G A C C A A G A C C A C T C C C A C T G A T T G G C A A T C G G C G C A C T T G C G T C G A T T C C C A C T C G T A A A T C G G T ? C T C A C G A G G G C T G T A C ? T C A A T ? T G C A G G C G G G G T A C G G A G G G C T A T T T G T A C C A C T T C G T C A A G C A G ? G G T T A C G A T A G T G G G C T A A G C G G G C A C A T T T C A C T G C A A T A ? C C G G C G C A A C G G G T T A C C C T T G C G A C G A C G T A T T C G C C A C C C G G G C T C C C T A G A G A A T A G G C A A C A A A C T T G A A G T C C T G C G C G G C A T G T C A A T T G A A C G T C A G G A C C C G T G G T C A G A C G G C C G A C G A T G A G G A T G T G C T T C C G G C T T T G T G A A A G G T T T T T A G G C C T T C A A G C A A G T G C A G T G G A G C T C A C G G T C G G T G A T C G A C A T G G G G C A T G G G A T A C G G A G C G C G A T A T A G T C A C G A T C G T T T A C G G G T G A T C T C G C A G T ? G G C C A G C G T G T A C G A T A T C C T G T G C G T C A T T A C T C T C ? A ? G G G A A A A A C C T C C G T A G ? A T A C G T A ? A C G T T C A T A T T C A C T T G C A A G C G T A C G T C C A T C T C G T A T C C C C A G C G C A A T C T C G C C A G A C C G G G C C C A A C C C A G G A G C C T T A T A T T G G T C C T A C C T A T G C G C G G A A G A A T G C T T C T G C C G C G C T C T C G A T C A G T A G G C T G G T T ? G C C C C T T C C T C C A A C C C G A A T A C A T C A T G T G A T T T G C A C C T G C T C A C G G C G C C A T T C T T T C C G A C G C G G C G G G A G T T G C C C C A G C T T C T G T C C T C G G A C T T G C A G T T A A T C T G G G A C C A T A C C C C T C T T T G A G G C G T C C A G C A C C C T G A T A G A A T C G C A T G A G T G G G C A C G C T C G C G T G C G C T C G A C C T G A C C G C G A T T T C ? C G G C A A T G T C C C T G A C T G A G C C C T A G T A C C C T A T A A C T T A G G T G G T A T G G G T G G T C C A C C G C G G A T C T T G T T A G C G T C A T A G A C G C C G T G C C C C G C ? C ? T C T A G T ? C C A T G G G ? C C ? G C A A A T G A T T A G G G G G G C G G C T T G C C G A C C T ? G C T C G G T T C G T A C ? G A G C G T ? T ? C A A C A C A T C T C A ? T A G T T T G T G C C G T G A G A A C ? A G C T A A A G T G T A ? A C C T G T G A G A C C T G A A T C C A G G A T A A A T A C C C C C C G C G A C C A G A C C A C C T A ? T C C C G C C C A C C A T A C A C T T C G A A G G C A C G T A C G A G T G A G T G C T T G C T T C G A G C A A C C C G ? G C G T A C T C A A G ? G T T C C C T A T G G A A T A G G T A C G C C T A G T C A G C A A C C G G G T C C G C T G G G T G C G G T G C A T T G C C C T A A C T T C T T G A A C A C G T G T C A C C G T T A C C C A C C G C G G T G G A C C G T C T T ? T C G T G G G C T G C T G G G A G G T G G G A C C A T G T T C G C G T T A G C C C G T T G T C A C C G T G G G G G G G T A T G T G T G A G G A A A A T C G C ? G C G C G C C A A G G T T C T ? C A T T G C C A G C A C A A A A G T G G C G G A A G C G C C A C A G A A C A G T C C A C T C A C A A A A A A C A C ? C T C C T A G A T C G C T T A G C C G A C G T T T C A G C C T G G C G T C C T C G C T G C C C T G C T C C T C C G A G T G A C G A G ? C A C C T A C C G C T A A T C G G A G A A G ? T T C G C T ? T G G C A T A C C
	KAP38:C6A88ANXX:3:250407282	 1	T C C C G G G C G C T G C G G C G A T A C A G T G C G C T A G C ? T G T T T T C A ? G A T A C C G T ? T G C C C G ? A C C T T A C ? C ? C A A T A A C A C T T C A C C A C C A C T A C ? A G ? G A G A C ? T G A A T T G ? T C ? G C T A T G ? G ? G T ? C C ? ? A T G T G T A C G T A T A ? C G C ? ? A T T C C G A ? C ? C ? G ? C A T T T G ? G G C A G G T C A A C C C C C A C A A ? C T A T G A C G C A C A ? T C A G A G G C A C G C C A T A G A G ? T C A A C A G A C A C T T C ? A C C C G C C A G T C C A T T A T C A A A T T A C C T T ? A A C T C G G G ? C C G G G G C G G G C A ? C C C A T C A G C T ? G ? T C C A G G A G A A A T ? G G G ? T T C T T C C ? ? C A C A T A A T ? ? G T ? T C T G G T ? G G G T T C A ? T C A A T G A T C A T C G T C T A A T A T G A G T C T ? A T T A A C G C A G C C ? C A ? G T T T G C C T G G C T T C C G A A T G A G T G A C T G A A G T ? A A C G ? C ? G ? C T C C T ? C T G A C T T G G G A C ? T C C C C C G C ? A G G ? G G C G C T A C T G C C A C G A G T G A T G T A C A C A G G G C T ? T A G ? G A T T C ? G A C A G C A G T G T C C ? C T T T G G T G A A T T G A A G C A G A ? A T A A G G A G T G T ? T G A A T A T T T C C G ? G G G A G G ? C C ? C A A C A A C T C G A G C ? C A T T G C G T T ? C C A G T G A C T C ? C A G G G T G G C G G C C C G G T ? T T ? A G T T T ? T A T C A G ? A T T A T A A G G C T C T G A G C A G G C C A C T C G C T G G C C C T C T T T T G G C C T A C C G A T ? C A C C C A A G G G T C C G C A ? ? T ? G A T ? T C T T T G A C G T ? G ? C T A A G ? ? T G A C C C C G T G T T C A T T G ? T A G T A G G G T A G T T ? C A C C C T G A A T C A ? C G G T A G T G C C A A G G G G G A G C T ? A T C C C A T ? C C C A T G ? C G C G T A C G C A ? ? G ? T T C ? G T A A G T ? A C T C A C T T G A G C G G T ? T G G C A G T G A C C ? G C T C C C T G C T C T ? C T C G C T T C G ? ? ? C ? C G C C G G G ? G C G C G G A C A G A G A ? T C T T A G C T A G ? ? A T G C T ? A ? T C A C T G G G A G C A G T C G T C G A T T G A A G T C C T C T T T A T T A C G A ? G C A T G G A T C C A A T G T G C T A G C T C G G T T C T C A G G ? G T A G T C C C ? G C C C G G C C G C T A G G C T C A A G C G C T T C T A T C G A G A A T C A T G C T C A G G T C C ? G ? ? A C A A G T C C G C T G G C T C T G C T G G G T ? A C G C T G C G G C C A C G A T A C C C T G T C G G C G T C C T C A ? ? A C C C T ? T G G A C C G G G A C A T ? A T C G C T T C T G G ? T G C A T C G A C C T ? T A A T T A A C T G G A C G C G G A G T G A G T G T G ? T T C T G T ? C ? A G C ? A A ? G T G G G ? C C C G G C A A C C G C C ? G G C G C G G C A C T ? G T ? C T A A G G T G G A ? A G ? C C A C T C ? G A G ? A T G A A C G A ? G G ? G G A A C T T C C T G A ? G C G T T C ? C G G T G G G G G G T A ? C G A C A A C T T C G T ? C G T G A C C G G ? G T C T G G G G T C T T C ? A G T C A ? ? C G C T C T G A C C C G C G G G ? G A A G T A A G A G G G G C C ? G T G T T C A C T C G C T G C C G G C G C T C C T T T A T C C T ? G G C C A C C T G A T C T T T ? T C T T T ? G G G T C T ? T T G T G C A A G T A C C C T G T G C A G G A C T A C A C T C ? A T C C T G A G G T T G G ? C A T C T T A C T T G T C A A ? C G T C C T T G T A T C G T C C T T C T G C T C A C A G A ? ? C G A T A T ? T A T C C C C G T A C C C A ? G C T C C C T G G T ? G A T C A C T A C T A A C G G G T A G A G G T C C G ? A ? A T ? T T A ? A G G ? G G C G C C G T C T A T G G G T A C C T G T T G G A C G C C C C G A T C T C T C T A T C A T C A T A C G C G G C T C A A C A T C C C ? T T G T C T A T ? T T G G C T A G C G C G G T A G G G G A T C T C ? C C C T G T C G G G C ? G C C ? C G A A G T A C T G A A C A G A C T T C A C C C C ? A G G C A C ? G A G G C T C G G C T ? ? ? G T C C A ? G T C C A G C C T T ? G T G C ? ? A G C T ? T T A G T C A A A A C T T T T C G G G A C G C ? C C T A ? T G T G A T C C ? C G A C G C T C ? G C T G A C A A G A C C G G T T G C G C ? A A A A G ? A A G A T G A T A A G G ? A C T G T G C C C C G G C G ? A A A ? T G G A C A C C ? T G G G G A G G G C A A C T ? G C C ? T T C A T G T G G G G T T G G G C C ? T C C C G ? A ? T G G G G C G T G A G C G C G ? G C T T C G A A C C T C C G G G A C C T ? C C C G A G T C A T T ? G G ? T G C ? G ? G C G T C C G A T A T C G G A T C T ? A G ? T C T T C C G T G A T C C C A C G A C C ? T C G ? A T C A T G ? G C G C ? ? A G ? C ? G C C G T T A G A T G C T G G A A C C C ? G G G A G G C G C T T T G G G G A G A A A T G G A ? ? A G T G T A G C A C C T A T ? C A A G C A ? G C C T C T G C T G G G T A A C C A G C T G T C C G A G C C G A A C A C C G G ? A G ? G C T G T G T G T G G G C C T T C G C G T G A G A C T G G C T C ? A G ? C T A ? A G T G G C G A C G C G C A G A A G ? G A C G C G G T G ? T ? T T A C T C G T G T A G C A G A T C G T G A ? T C ? T G T T A T G A G C T C ? C ? A A T G G T T G A A C G G C G G C G C C ? A ? C G T C G G G T A T G G G T C G T A ? T T G T G C C C C C A ? C C G G A T G G G G G G G T ? T ? C G T C G C A G G T C A A T C T A C ? G G G ? C G A A ? ? C C G C C A ? C C T A C A C T G G A T G C G A ? G A ? G A T C A G G C A T G A A ? C G G G C T ? ? A G G C G C C C ? A C A G T C A G C G T G G A G G C C T T G A A G G T G T C A ? G A ? G T A T T G A T T G G G ? C ? T ? G A G G C G A A T C ? T C T A T G C C ? T T G A G G A G T G A ? ? C C C C T T T C A C T ? A T T G G ? A A C C G G C G C A C T T G C G T C A A C T C C C A C ? C G T A A A T ? G G ? C C ? C G C T G G G G ? ? G T A C T T G A T C ? T G C G G A C G G G G T A ? A G G G G G C T ? T C C G T A ? C C C T T T G T C A A G C A G A G G T T A C G ? T A G T G G G C G ? ? G ? G G G ? ? C A T T T C A C T G C A C G C A C ? G ? C G C ? A ? G T G C T A C C C C T G C G A C G C C G T A T A C G A C A C G C G ? G C T C C C T A G A A A A T A G G C A A C A A A C T T G A A G G C C ? ? C G A G G A ? T G T C A A A A G A A C G ? C A G G T T C C G T G G T C A G T C G G C C ? A ? ? A T G A G G A T ? T G C T ? C C G G T T T C C T G T A A G G T ? C T T ? G G C C A T C A A C C G A T ? G C A ? T G G G G C T C C C G T G C G G T G ? T C G A T A T G G G G C A T G G G A T A C G G A G C G C ? A ? G T ? G G C A C G A T C ? T ? C A T G G G A G C T C T A G C A G T C C G G C A A ? ? C G T A C C A ? A T C C T ? T G C G T C G T ? A C T C T C G A T A G G A A A G ? T C T C T G T A ? T A T A C G T A ? A C G T T C ? C A T T T C C T G G ? A A G C G T A ? G T T C A T C T ? ? ? A C C C T C A G C G C G ? T C T ? ? C C A G ? C C G G G C C C C A ? C C A G G A G C C T T G T ? T T G G G C C T A C C T ? C G ? ? C T G A A G G G T G A T ? C C G C C G C G C T G T C G A T ? A A ? A G G C T T G C T T ? A C C C T T C C T C C T G C C C G A A T A T A T C A ? G ? ? A T C T G C A G C G G A C T A C G G C ? C C A G T C G T T C C G G C G C G G C G G T G G T T G C C C C G A T C T C ? G T T C C C G G A T T G G C G G G T C A T C T G G G A C C G A A C C C C G ? T T T G A T G ? G T C C A G C A C C C C G A T A C G A T C G C T C G ? G T ? G G ? ? C G C T C A C G T T T G C T C G A C C T G ? C C G C G A G ? T C G C G G ? A C C G T A C C T A A C T G A G C A T ? A ? T A C ? C T A T A A C T G A G G A G G ? A T G A ? T G G T C C A C C G C G G G G C T C G T G G ? C ? T C A ? A G A G ? C A G T G T C C T G C T C ? T C T A G T ? C C A T G G G C C C ? G C A G A T G A T T G G G G G G G C G G C T T G C ? G A C C T G ? ? T C A G G T ? ? T A C ? G A A C G A C T A C A G C A A A T C T T A C T A G T T C ? C G C C G C G A G A A C C T C C T A A ? ? T G T ? G G C C T G G G ? G A C C T G A G T ? C A T G A A A G A T A C C C C C C G C G A C C A G A C C A A C T ? C T T T C G C C C A C C A T A C A C ? T T G C G G ? ? T C G T A C G A G T ? A G T ? C T T G C T T C G A G T A A C C ? G A G C G T A C T C A A G C G C ? C C C A A T G G A A C T C A T A A G C C ? C T G C A ? C G ? C C A G G ? G C G C T G G G T G T G G T G C G T C G C C C T A A C ? T C T C G A A C A C A T ? ? C G T C G T ? A T C C A C ? G ? ? ? T G G A C C A C ? T ? A G C G T G G G C A G C ? ? T A ? A ? ? G G G A C C G A A T C C G C G T T ? G C C G G T T G ? C A C C G ? T G G G G ? G C G T G T G T A A G G A A A A T C C C ? A C ? ? G G C A G G G T T C T A ? A T T G T ? G G C A A A A A T G T ? G C G G C G ? C G C C A C A G ? A C A A T C C A C T C A T A T A G A ? C A ? C C T C A T G ? A T C G ? T C ? G C C A A C A T T T C A G A C T G G G G ? C C T C G T T G C T C T G ? T T C T ? C A A G T G A C A A G ? C A C C T ? C C G C T C A A T G G A G A ? G G T T ? G T T ? T G G ? A T ? T T
						T C C C G G G C G C C G C G C C G T T A C A G A C C A C T A G C ? T G T T T T C A ? G A T A C C G T ? T G A C C G ? A T C C T A C ? T ? C A A T A A C A C T T C A C C A C C G C T A C ? A G ? A A G A T ? T G A A T T G ? T T ? G C T A T T ? A ? G T ? C C ? ? A T G T G C A T C T A T A ? C G C ? ? A T T C G G A ? C ? C ? G ? C A T C T G ? A G T A G G T C A A C C C C C A C A A ? C T T T G T C G C C T A ? T G A G G G G C A C G C C C C A G A G ? T C A A C A G A C A C T T C ? A C T C T T T A G T C C A T T A T C A A A T C A C C T T ? G A C T C G G G ? C C G G G G C G A G T A ? C C C A T C A G C T ? G ? T C C A A G G G A A A T ? A G G ? G T C T T C C ? ? C A C A T A T T ? ? G T ? T C T G G T ? G G G T T C A ? T C A C A G G C T A T C G T C T A A T A T A G G C C T ? A T T A A C G T A C C C ? T T ? G T T T G T C T G G T T T A C G A A T G A G A G A C T G A A A T ? A A T G ? G ? G ? C T C C C ? C T G A C T C G G G A C ? C A C C C C A C ? A G G ? G G C G C T A C T G C C A C A A G T G A T T T A C A C A A G G C T ? T A G ? G G T G C ? G A C A G C A G T G C C C ? C T T T G G T G A A T T G A A G C A G G ? A T A A G G A G T T T ? T G A A T T T C T T C G ? G G G A G G ? C C ? C A A C A A C T C G A A C ? C A T T G C G T T ? C C A G T G A C C C ? C A G G A T G G C G G C T C G G T ? A T ? A G T C T ? T A T C A G ? A T T A T A A T G C T C T G A G C A G G C T A C T C G T G G G C C T T C T T T T G G C C T A C C G A T ? C A C C C A A G A G T C C G C G ? ? T ? G A A ? T C T T T G A C G T ? G ? C T A A G ? ? T G A C T C C G T C T T C A T A G ? T T G C G A G G T A G T T ? C G C C C T G A A T C A ? A G G T A G T G C C A A G T G G G A G C T ? G T C C C A A ? C C C A T G ? T A C G T A C G C G ? ? G ? T T C ? G T G A G T ? A C T C A C C T G A G C G G T ? T G G C A G T G A C C ? G C T C T T T G C T C T ? C T C G C T A C G ? ? ? C ? C G C C G G G ? G C G C G G G C A G A G A ? T C C T T G C T A G ? ? A T G C T ? C ? T C A C T A G G A G C A G T C A T C G A T A G A A G T C C C C T T T G T T A C G G ? C C A T G A G T C C A G T G T G C T A G C T T G G C T C G C A G G ? G T A G T C C C ? G G T C G G C C G A T A G G C C C A A G C G C T A C G C T C G A G A A T C A T G G T C A G G G C C ? G ? ? A C G A G C C C G C T G G C T T T A C T G G A T ? A T G C T G C A G C C A C T A T A C G G G G T C G G C G T C C C T A ? ? A C C C T ? T G G A C C G G G A C A C ? A T C A C T T C T T G ? C G G A T C G A G T T ? T C A T C A A C T G G C C G C T G A G T G A G T T T G ? T T C T G T ? C ? C G C ? T G ? G T T G A ? T C T G C C C A C C G C C ? C G C G C G G C A C T ? G T ? C T A A A G C G G A ? A G ? T C A C T C ? G A A ? A T G A A C G A ? G G ? G G A A C T T C C T G A ? G C G T T C ? C G G T G G G A G G T A ? C C A A A A C T C C G T ? C G T G A C C G G ? A T C T G G G G T C T T C ? A A T C A ? ? C G A C C T G C C C C G C G G G ? G A A G T A T G A C G G G C C ? G T G T T C A C T G G C T G C C G G C G C T C C T T A A T C C T ? C G C C A C C T G A C C T G T ? T C T T T ? G G G T C G ? T T G T G C A G G T A C T C T G T G C T G A A C C A C A C T C ? A G C C C G A G G T T G G ? C A T C G T A C T T G T C A A ? C G T C C T G G T A T C G T C C T T C T G C T T A T A G A ? ? C G A T A T ? T A T C T C C G T A C C C A ? G C T C C C T G G T ? G A C C A C T A C T A A C G G G T A G A G A T C C G ? A ? A T ? T A G ? A G G ? G G C G C C G T T T A T G G G T A C C T G T T G G A C G C C C C G A T C T C T C T A T C A T C A T A C C C G G C C C A A C C C T C C ? T T G T C A A C ? T T G G C T A G C G A G C T A G G G G G T C T C ? C C C G A T C G G G C ? G C C ? C G A A A T A C T G A A C A G A C T T T A C C G C ? A G G C A C ? G A G G C T C C G C T ? ? ? G T C C A ? G T C C G G C C T T ? C T G C ? ? A A C T ? T G A G T C A A A A C T T T C C G G G A C G C ? T C T A ? T A T G A T C A ? C G T G C C T C ? G C T A A C A A G A A C G G T T G C G C ? A A A A G ? A A G A C A A T A A G G ? A C T G A G C C C T G G C G ? A G A ? T G G G C A C C ? T G G G G A G G G C T A C T ? T C C ? T T C A G G T G G A G T G G G G T T ? T C C C G ? A ? T G G G G C G T G A G C G C G ? G C T T C G A G C C T C C G G G A C C A ? C C C G A G T C A T T ? G G ? T G C ? G ? G C G T A C G A T A T T G G A T C C ? G G ? G C T T C C T T G A T C C C A C G A G C ? T C G ? G T C A A G ? G C G C ? ? A A ? C ? G C C G T C A A A C G C A G G G A C C G ? G G G A G A C G C C T T G G G A A G A A G T G G A ? ? A G T G T A G C A A C T A A ? C G A G C A ? A C C A C T G C T G G G T A A C C A G C T G T C C G A G C C G T C C A C T G G ? A G ? A C T G T G T G T G G G C C T T C T C A T G A G A T T G G T A C ? T G ? C T A ? A G T G G T T A C G C G C A G A A G ? G G T G C G G T G ? C ? T T A C T C G T G T A A C A G A T T G T G A ? A C ? T G C T A T G A G C T C ? C ? A G A A G T T G A T A G G C G C C G C C ? A ? A G T C G G G T A T G G G C C G T A ? T T G T G C A C C C G ? C C G G T T G G G A T T G T ? T ? C G T C G C A G G T C C A T C T A T ? G G G ? C G A A ? ? C G T C C A ? A G T G C A C T G G A T G C G A ? G A ? G A C G A G G C A T G A A ? C G G G C C ? ? A G A C G C T C ? A C C A T C T G C G T G G A G G C C T T G T A G A T G T C A ? G A ? G T A C T G A T T G G G ? C ? T ? G G T G C T A A T C ? C C T A T G A C ? C C G A G G G G T G A ? ? G C A C T T T C T C T ? A T T G A ? A A C C G G C G C T C T T G C G G C A A C T C C C A C ? C G C A A A C ? G G ? C T ? C A C T G G G G ? ? G T A C T T G A A C ? T G C G G G C G G G G T A ? A A A G G G C T ? T C C G T A ? A C C T T C G T T A A G C A G A G G T T A C G ? T A G T G A G C G ? ? G ? G G G ? ? C A T C T C A C T G C A C G C A C ? A ? C G G ? A ? G T A C T A C C C T T G C A A C G C C G C A T A C G A C A C C C G ? G C T C C C T A G A A A A T C G G C A A T A A A C T T T A A G G C C ? ? C G A G G C ? T G T G A A A A G A T C G ? C A G G T T C G G T G G T C A G T T G G C C ? A ? ? A T G A G G A T ? C G C T ? C C G G C T T T C T G A A A G A T ? C T T ? G A C C A T C A G G C G A T ? G C A ? T G C A G C T C A C G T G C G C T G ? T C G A T A T G G G G C T T G G G A T G A G G A C C G C ? A ? A T ? G T C A T G A T G ? C ? T A C G G G A G C A C T A G C A G T C C G G C A G ? ? C G T A C C A ? G A C C T ? T G C G T C G G ? A C T T T T G A T A G G A A A A ? T C T C T G T T ? G A T A C G T A ? C A G T T C ? C A T T T C C T T A ? A T G T G T A ? G T T C A T C T ? ? ? A C C C C C A G C G C A ? T C T ? ? C C A G ? C C G G G C C G C A ? C C A G G A G C C T T A T ? T T G G T C C T A C C T ? C G ? ? C G G A A G G G T G A T ? C C G A C G C G A C G T T G A T ? A G ? A G G C A T G C T T ? A C C C T T C T T C T A A C C C G A A T A T G G A A ? A ? ? G T T T G C A G C G G A C C C C G C C ? C C A G T C T G T C C A G C G C G G T G G T A G T T G C C C T G G T C T C ? G G C C C C G G A T G G G C G G T T A A T C T G G G A C C A T A G C C G T ? T A C G A G G ? G T C T A G C A C T C C G A C T G A C T C G C A C G ? G T ? G G ? ? C G C G T G C G T T C G T G G G A G C T G ? C C G C G A T ? T C G C G A ? A A C G T A C C T A A C T G A G C A C ? A ? T A C ? C T A T A A G G T A G G A G G ? A T G A ? C G A T C C A C C G C G G G G C T C G T G A ? C ? T C A ? A G A G ? C A G C G T C C C G C T T ? T C T A G C ? C C A T G G G C C C ? G T A G A T G A T C G G G G G G G C G G C T T G C ? G G C C T G ? ? T C A G T C ? ? T A C ? G A G C G T G T A C A A C A A A T C T T A A T A G T T T ? C G C C G C G A G A A C C T C C T G A ? ? T G T ? G G C C T G G G ? G A C G T G A A T ? C A T G A T G A A T A C C C T C C G C G A C C A G G C C T A C T ? C T T C C A C C C A C G A A A C A C ? T T G A G G ? ? T C G G A G G A G T ? C G T ? C T T G T T T C G G G T A A C C ? A A G C G C A C C C G G G C G C ? C C C A G T G G A A C T C A T A C G C C ? C T G C A ? A G ? C C A G G ? G C G C T G A G T G T G G T A C A T C G C C C A A T C ? T C T C G A A C G C G C ? ? C G T C G T ? A T C C A C ? G ? ? ? T G G A C C A C ? T ? A G C G T G G G C T G C ? ? T A ? A ? ? G G G A C C A A G T C C G C G T T ? G C C C G T T G ? C G C A G ? T G G G G ? G T G T G T G T G A G G A T A A C C C C ? A C ? ? G G C A G G G T A C T A ? T T T G T ? G G C A C A T A A G T ? G C G A A G ? C G C C A C G G ? G C T A A A C A C T C A T A T T A A ? C A ? T C T C A T G ? A T C G ? T C ? G C C A A C A T T A C A G A C T G C G G ? T C T C G T T G C C C T G ? T C T T ? C A A G T G A C G T G ? C A C T T ? C C G C T A A T T G G A G A ? G G G T ? G T T ? T G G ? A T ? T C
	KAP39:C6A88ANXX:3:250407283	 1	T C C C G G G C G C T G C G G C G A T A C A G T G C G C T A G C A T G T T T T C A C G A T A C C G T C T G C C C G T G C C T T A C T C C C A A ? A A C C C T T C A C C A C C A C T A C T A G G G A G A C G T G A A T T G G T C T G C T A T G A G T G C G C C G C A T G ? G T A C G T A T A C C G C A ? A T T C C G A C C G C ? C T T A T T T G T G G C A T G T C A A C C C T C A C A A T C T A T ? T C G C A C A A T C A G G G G C A C G C C A T A G A G G T C A A C A G G C A C T T C C A C C C G C C A G T C C A T T G T C A A A T T A C C T T C A G C T C G G G G C C G G G G C G G G C A G C C C A T C A G C T T G C T C C A G G A G A A A ? C G G G T T T C T T G C G C C A C A T A A T ? G G T A T C T G G T G A G G ? T C A C T ? A A A G A T C A T T G A C T A A T A T G A G T C T C A T T A A C C C A G C C T C ? ? G T T T G C C T G G C T T C C G A A T G A G T G A C T G A A G T G A A T G T C G G A C T C C T A C C G A C T T G G A A C A T C C C ? C G C T G G A G G ? C G C T A C C G C C A C ? ? G C G A T G T A C A C A G G G C T C T A G G G A T T C G G A G A G C A G T G T ? C C C T C T G T T G A A T T G A A ? C A G A A A T A A G G A A T G G C T G A A ? A T C T C C G A G G G A G G T C C C C A A C A A C T ? G A G C G C A ? T G A G T T G C C G G T G A C T C C C A G G G C G G C G G C C C G G T C T T T A G T T T A T A T C A G G A T T A T A A G G C T C ? G A G C A G G C C A C T C G C T G A C C T T C T T T T G A C C T A C C G A T T C C C C C ? A G G G T C C G C A A A T ? G T T G G C T T G G A C G T T G A C T A A G C A T G A C C C ? G T G T T C A T T G G T A G C A G G G T G G T T G C A C C C T G A A T C A G C G G T ? G T G C C ? A G G G G G A G C T C A T C C C A T G G C G A T G T C G C G T A C G C A T A G T T T C ? G T A A G T ? A C T C A C T T G G G C G G T A T G G C A G T G A C C A G C T C C C T G C T C T A C C C G C T T C G ? C ? C ? C G C ? G G G C G T G C G G G C A G A G A G T C T T A G C T A G G A A T G C T G A C T C A C T G G G A G C A G T C G T C G A T T G ? A G T C ? T C T T T A T ? A C G A G G C A T G ? A T C C A A T G T G C T A G C T T G G T T C T C A G G T G T A G T C C C C G C C T G G C C G C T A G G C T C A A A C G C C T C T A T C G C G A C T C A T G C T C A G G ? T C C G G T A C A A T T C C G C C G G C T C T G C T C G G T ? A C G A A G C G G C C A ? G A T A C C ? T G T C G G T G T C C T C A C G A C C C T T T G G A C C G G G A C A T G A T C G C T T ? T G G G T G C A T C G A C T C G T A A T T A A C T G G A C G C G G A G T G A G T G T G A T T C T G T A C C A G C C A A C G T ? G G ? C C T G G C A A C C G C C C G G C G C G G C ? C T A G T A C T A A G G T G G A T A G C C C A C T C A G A G ? A T G A A C G A G G G T G G A A C ? T C C T G A T G C G T T C G C G G T G G G G G G T A G C G A C A A C T T C G T C C G T G A C C G G C A T C T G G G G T C T T C T A G C C A T ? C G C C C T G C C C C G A G G G A G A A G C A A G G G A G G C C C G T G T C C A C T C G C T G C G G G C G T T C C T T T A G C C T T G G ? C A C C T G G T C T T T G T C T T T T G G G T C T G G T G T G C A A G T A C T C T G T G C A G A A C T A C A C C C G A T C C T G A G G T T G G C C A C C T T A C T T G T C A A G C G T C C T T G T A T C G T C C T T C T G C T T G C A G A C G C A A T A T G T A T C C C C G T A C T C A G G C T C C C T G G T G G A T C A C T A C T A A C G G G T A G A G G T C C G C A C A T G T T A G A G G A G G C G C G G T C T A T G G G T A C C T G T T A G A C G C C C C T A T C T C ? C T A T C A T C A T A G G C G G C T C A A C A T C C C C T T G T C A A T C T T G G C T A G C G A G G ? A G G G G A T T T C T C C C G G T C G G G C ? G C C T C G T A G T A C T G G A C A G A C T T C A C C G C G A G G C A C G G A G G C T C G G C T A T A G T C C G C G T C C A G C C T T G G T G C G T A G C T C T T A C T C A A A A C T T T T C G G G A C G C A C C T A C T G T G G T C C G C G T C C C T C A G C T A A C A A G A C C G G T T ? C G C C A T G C G ? A G G A T G A T A A G G ? A C T G T G C C C C G ? C G ? A A A C T G G A C A C C ? T G G G G A G G G G A A C T G G C C T T T C A T G T G G G G T T G G G C C T T C C C G A A G T A G G G C G T G A G C G C G T G C T T C G C A C C ? C C G G G A C C T A C C C G A G T C A T T G G ? T T G C G G G C C G T C C G A T ? T C G G A T C ? A A G G T C T T C C G T G A T C C G G C G A C C ? T C G T G T ? A T G G G C G C C A A G T C T G C C G T T A G A T G ? T G G A A C C C G A G G A G G C G C T T T G G G G A A A A A T G G A C C A G T G T A G C A A C T A T C C A A G C A G G C ? T C T G C T G G G T A A C C A G T C G G C C G A G C C G T A C A C C G G G A G A G C T G T G T G ? G G G C A ? T C T A G T A A G A C T G G C T C A A G T C T A G A ? T G G C G A C G C G C A G A A A T G A C G C G A T A A T T T T A G T C G T G T A G C A G A T C G T T A G T C G T G T T A T G A G C T C C C C A A T G G T T G A A C G G C G G C G C ? C A C A G T C G ? G T A T G G C T C G T A T T T G T G C C C C C A C C C G G A T G G G A G G G T A C A C A T C G C A G G T C A A C C C ? C A G G G A C G A A T T C C G C C A G C C T A C G C T T G A T G C G A G G A G G A T C A G G C A T G A A G C G G G C T C C A G G C G A C C G A T A G T C A G C G T G G A G G C C T T G A A G G T G T C A A G A ? G T A T ? G A T T G G G C C A T G G G G G C T A A T C T T C T A T G C C T T T G A G G A ? C G A ? A C C C C T T C C A C T G A T T G G C A A C C G G C A C A C T T G T G T C A ? C T C C C A C T C G T A G A T C G G T C C T C G C T G G G G T T G T A C T T G A T C C T G C G G A C G G G G T A T A G G G G G C T A T T T G T A C C A C T T T G T T A A G A A G C G G ? T A C G A T C G T G G G C G A A G C G G G T A C A T T T C A C T G C A C G C A C C G A G G ? A A C G T A T T A T C C C T G C G A C G C C G T A T T C G A C ? C G C G G G C T C C C T A G A A A C T A G G C A A C A A A C T T G A A G G C C T G C ? A G G A G T G T C A A A A G A A C G T C T G G T C C C G T G G ? C T G T C G G C C G A C G C T G A G G A T A T G C T C T C G G T T T C C T G T A A G G T T C T T A G G C C A T C ? A C C G A T T G C A C T A G A G C T C C C G T G C G G C ? A T C G G T A T G ? G G C A T G G G A T A C G G A G C G C ? T T A T A G G C A C G A T C G T A C A T G G G A G A T C T C G C A G T C C G G C A A C G C G T A C G A T A T C C T T T G C G T C G G T A C T C T C G A T G G G A A A G A T A T C T G T A G T A T A C G ? A ? A C ? T T C A C A T T T C C T G G C A A G C A T A C G T C C A T C T C G C A C C C T C A G C G C G A ? C T T G C C A G A C C G G G C C C C A G C C A G G G G C C T T G T A T T G G G C C T A C C T A C G C G C T G A A G G G T G C T C C T G C C G C G C T G T C G A T A A ? ? G G G C T T G C T ? G C C C C T T C C T C C T G C G C G A A T A T A T C A T G T G A T C T G C A G C G G A C T A C G G C G C C A G T T G T T C C G G C G C G G C G G T G G T T ? C C C C G A T C T C C G T T C C C A G A T T G G C A G G T C A T C T G G G A C C A T A C C C G G C T T T G A T G C G T C C A G C A C C C C G A T A C G A T C ? C T T G A G T C ? G ? ? C G C T C A C G T T T G C T C G A C C T G ? C ? G C ? A G G C C G C G G C A C C G T A C C T A A C T G A G C A T C A G T A C A C T A T A A C T G A G G A G G C A T G A G T G G T C C A C C G C G G G G C T C G T G G G C G T C A C A G C C G C C G T G T ? ? T G C T T A T C T A G T T C C A T G G G T C C ? G C A G A T G A ? C A G ? G G G G C G G C T T G C C G A C C T G G T ? C A G G T C G T A C G G A G C G A C T A C A G C A A A T C T T A C T G G T T C G C G C C G C G A G A A C ? T C C T A A T G T G T G C G C C C G G A A G A C C T G A G T C C A T G A ? A A G T A C C C ? C C G C G A C C A G A C C A A C T A C T ? T T G C C C ? C C A T A C ? C C T T G A G G A T T C G T A G G A G T G A G T G C T T G C T T C G A G T A A C C C G A G C G C A C T C A A G C G C T C C C A A T G G A A T T G G ? A A G C C G C T G C A G C G A C C G ? G T G C G C T G G G T G T G T T A C G T C G C C C T A A C T T C T C G A A C A T A T ? T C G T ? G T T A T C C A C G G C ? G T G G A C C G C G T T A G C G T G G G C T G C T G T G C A G T T ? G A C C G ? A T C C G T G T T A G C C G A T T G ? C A C C G T G G G G G G G C G T G T G T A A G G A A A A T C C C G G C G C G G C A G G G T A C C G C A T T G C T G G C A C A A A T G T G G C G G C G G C G C C A C A G A A C A A T C C A C T C A C A T A G A G C A C C T T C A G G C A T C G C T C A G C C A A C A T T T C A G A C T G C G G C C C T C G T T G C T C T G C T T C T C C A A G T G A C A A G ? C A C C A A C C G C T C A A T G G A G A A G ? T T C G T T C T G G C A T A T T
						T C C A G G G C G C T G C G G C G A T A C C G T G C A C T A G C A T G T T T C C A C G T T A C C G C C C G A C C G T G T C T T G C T T C C A A ? A A C C C T T T A C C A C C A C G A C T A G G G A G G C G T G A A T T G G T C T G C T A T T A A T G C G C C A C A T G ? G T A C G T A T A C C G C A ? A T T C C G A C C A C ? G T T A T T C G T A A C A T G T C A A C C C C C A C G A T C T T T ? T C G T A C A G T G A G G G G C A C G C A C C A G A G G T A A C C A G A T A C T G C C A C T C T C C A G T C C A T T G T C G T G T T A C C C T C A G A T C G G G G C C G G G G C G A G T A G C C C G T C A G A T T G C T T C A G G G G A A A ? C G G G T T T C T T G C A C C G C A T A A T ? G A G A T C A G G T G A G A ? T C A C T ? A A A G A T C A G C G A C T A A T A G G A G T C T C T C T A A C G C A G G C T C ? ? G A T T G C C T G G T T T C C G A A T G A G A G A C T G A T G T G A C T G T C G A T C T C C T A C C G A C T C G G A A C A C C C C ? C G C A G G G G G ? C G C T A C C G C C A C ? ? G C A A C G T A C A C A G G G C T C T A G G G G T T C G A A C A G C A G T G T ? C C C T C C G G T G A A T C G A A ? C A G G A A T A A A G A A T G G A T G G A ? A T C T C C G A G G G A G G T C C C C A A C A A C T ? G T G C G C G ? T G A C A G G C C A G C G A C T C C A A G G G T G A C G G C C C G G A C A T T A C G T C A C A T C A G G G T T A A A A G G C T C ? C G G C A G G C C G C T C G T G G A C C T T C T T T A G A C C T A C C G A T T C A C T C ? A G G G T C C G C G A A T ? G T A G G A T T G G A C G T T G A T G A A G C A T G A C T C ? G T C T T C A T A G A T A G C A G G G T G G T T G C G C C C T G A A T C A G A G G T ? G T G C C ? A G G G G G G G C C G A T C C C A T G C C G A T G G C G C G T A C G C A T A G T T T C ? G T A A G T ? A C C C A C T T G G G C G G T A T G G C A G C G A C C A G C T C C C T G C T C G A C C C T C T A C G ? C ? C ? C G C ? G G G C G T G C G G G C A G A G G G T T T T A G C T A T G A A T G C T G A C T C G C T G G A A G C A G T C A G C G A T A G ? A G T C ? T C T T G G T ? A C G A G G C A T G ? A G C C A A T G T G C T G G G A T G G C A C G C A G G T G C A A T C C C C G C C C G A C C G C T T G G C C C A A A T G C C T C T A T C G A G T A T C A C G C T C G G G ? T C C G G T A C A A T C T C C C T G G C T C T G C T G G G T ? A C G A A G C G G C C G ? G A T A C G ? T G T C G A T G T C C C T A C G A C C C C T C G G A C C G G A A C A T G A T C G C T T ? T T G G T G G A T A G A C T C G T A A A C C A C T G G A C G C T G A G T G A G T T A C A C T T T G T A C C A G C C T A C G T ? G A ? C C T G G C A A C C G C C C C G C G A G G C ? C T A G T A C T A A G G T G A A T A G A C C A C T C A G A G ? A T G A A C G C A G G T G G A T C ? T C G T G A T T C A T T T G C G G T G G T G G G T A G C C A C A A C T C C G T A C G T A T T C G A C A T C T G T G G T C T T C T A G C C A G ? C G C C C T G C C C C G A G G T A G A A G C A A G G G A G G C C C G T G T T T A C T C G C T G C G C G C G C C C C T T A A G C C T T C G ? C A C C T G G C C T T T G T C T C T T G G G T C T G T T G T G C A A G T G C T C T G T G C A G A G C C A G A C T C G A T C C T G A G G G T G C T C A C C G T A T T T G T C A A G C A T C T T G T T A T C G G C C T C C T G C T T G C A G A C G C A C T C T G A A T C T C C G T A C C C A G G C A C C C C G G T G G A T C A G T A T T A A C C G G T A G A G G T C T G C A C A T G T A G G A G G A G G C G T G G T T T T T G G G T A T C T G T T A G A C G C C C C T A T C A C ? C T A T C A T C A T A C G C G G C T C A A C A C T C C C T T G T C A A T C T T G G C T A G C G A G C ? A G G G G G T T A C T C C C G A T C G G G C ? G C C T A G A A G T A C T G A A C A G G C T T C A C C G C G T G G C G C G G T G G C T C C G C T A T A A T C C A C G T C C A G C C C G G G T G C G T A G C T C T G A C T C A A A A C C T T T C G G G C T G C A T C T A C T G T G G T C C G C G T C C C T C G A C T A A C A A G T C C G G T T ? C C C C G T G A G ? A G G A C G A T T A G G ? A C T G A G C C C C G ? C G ? A A A C T G G A T A C C ? T A G A G A G G G G A A C T G G C T T T C C A T G T G G G G T T A G G C C T C C T C G A A G C G G G G C G T G A G C G C G T G G T T C G C A C C ? T C G G G A C C A G C C C G A G T C A T T G G ? T T G C G G G C T G T C C G A T ? T T G G A T C ? A A G G G C T T C C G T G A T C C G G C G T C T ? T C G T G T ? A T G A G C G C T A A G T C T G C C A T C A A A T G ? T A G G A C C G G G G G A A G C G C C T T G G G G A A A A G C G G A C C A G T G T A G C A A C A C T C C A A G C A G G A ? A T T G C T G G G T A A C C T G C C C G T C G A G C C G T C C A A C G G G G G G A C T G T G T A ? G A A C A ? T C T A G T A A G T T T G G C T C A T G T C T A G G ? T G G C T A C G C G C T G A A A G G G C G C G A G G A T T T T T G C C G T G T A G C A G A T C G T T A A T C G T G T T A T G A G C T C C C C T G T A G T T G A A A G A C G G C G C ? T A T A G C C G ? G T A T G G C C A G T A G T G G T G C C T C T G C C C G G A T G G G A T G G T A T A C G T C G C A A G T C A C C T C ? T A A G G A C A A A T C C C G T C A G A C T G C G G T T G A C G C G A G G A G G A T C A G G C A T A A A G C G A G C T C C A G G C G A T C G A T A G T C T G C G T G C G G G C C T T G T A G G C G C C A G G A ? G T A T ? G A C T G G G T C A T G G G G G C T A A T C T C C T A T A C C C T C G A G G A ? C G A ? A C C A C T T T C T C T G A T T G G C A A C C G G C G C A C T T G T G T C G ? C T A C C A C T C A C A G A T C G G T C T T A G A T G G G G C T G T A C T T C A T C C T G C G G G C G G G G T A T A G A G G G C T A T C C G T A C C C C T T T C T T A A G C A G C G G ? T A C G A T A G T A G G C G A A G C A G G T C C A T T T C A C T G C A A T C A C C G A G G ? A A T G T A T T A T C C C T G C G G C G C C A T A T T C G C C ? C G C G G G C T C C C T A C A A G A C C G G T A A C A A A C T T G A A G G C C T G C ? C G G C A T G T C A A A T G A T C G T C A G A T C C C G T G G ? C T G A C G G C C G A C G A T G A G G A T A T G C T T T C G G T T T T C T G T A A G A T T C G T A G G C T A T C ? A C C G A G T A C A C T G G A G C A C C C G T G C G G T ? A T C G G C T T G ? G G C T T C G G G T A C G G G G C G C ? A T A T A G T C A C G A T C G T T T G T G G G A G A T C T C G C A G T C C G G C A G C G C G T A C G A T A T C C T T T G C G T C G G T A C T C T C G A T G G G T G A A C T A T C T G T A G T A T A C G ? A ? A C ? T T C A T A T T C C C T T G C A T G C A T A C G T C C A T C T C G T A C C C C C A G C G T A A ? C A T G C C A G A C T G G A C C C C G G C C C G G G C C C T T G T A T T G G T C C T G C C T A C G C G C G G A A G G G T G A T C C T G C C C C A C C G T C G A T A A ? ? G G G C T T G C T ? G C C C C T T C C T C C A G G G C G G A T A T G T C C C G T G A T C T G C A G C G G A T T C C C C C G C C A G T T G T T C C G G C G C G G C G G T G G T T ? C C C C G G T C T C T G T T A T T A G A C G G G C G G G T C A T C T G A G A C C A T A C C C G G C T T T G A T G C A T C C A A T A C C C C G A C A G A A T C ? C T C A A G T C ? G ? ? C G C G C A C G T G C C C G C G A C C T A ? C ? G C ? A G G C C G T G G C A A C G T A C C T G A C C G A G C A T C A G T A C A C T A G G G G G T A G G T G G C T T G A G C G G A C C A C C G C G T G G C T C G T G A T C G T A A C A G C C G C C G T G T ? ? C G C T T A T C A A G T T C C A T G G G T C C ? G C A G A T G A ? C A G ? G G G G C G G C T T G C C G A C C T G G T ? C G G T T C G T A C G G A G C C A C T A C A A T C A A T C C T A C T G A T T C G C G C C G C G A G A A C ? T C C T A A T A G G T G C G C C C G G G A G A C C C G A A T C C A G G A ? G A A T A C C C ? C T G C G A C A A G A C C T A C T A C T ? T C A C C C ? C G A T A C ? C C T T G A G G A C T C A T T G G A G T G C G T G C T T G C T T C G A A C A A C C C G A G C G C A C T C A A G C G C T C C C A G T G G T A T A G G ? A C G C C G C T G C A G A G A C C G ? G T G C G C T G G G T G C G T T A C G T T G C C C T A A C T T C T C G A G C G T G C ? A C G T ? G A T A C C C A C G G C ? G T G G A C C G C G T T A G C G T G G G C T T C T G T G C G G T T ? T A C C A ? G T C C G T G T T A G C C G A T T G ? C A C A C T G C G G G G G T G T G G G T G A A G A A G A T C C A G G C G C G C C A G G G T A C C G C A T T G C C G G C G C A T A T G T G G C G A C G G C C C C A T A G A A C T A T C C A C T C A C A A A A A A C A T C C T C A T G C A T C G C T T A G C C G C C A T T T C A G A C T G C G G C C C T C G C T G C C C T G C T C C T C C A C G T G A C A T G ? C A C C A A G C G C T C A A T G A A G A A G ? T T C G T C C G G G C A T A T C
	KAP41:C6A88ANXX:3:250407284	 1	T C C C G G G C A C T G C G G C ? A T A C A G T G C G C T A G C A T G T T T T C A A G A T A C C G T C T G A C C G T A C C T T A C T C C C A A T A T C A C T T C ? C C A C C A C T A C ? A G G G A G A C G T G A A T T G G T C T G C T A T G A G T G C G C C A C A T G T G T A C G T A ? A C C G C A A A T T C C ? A C C G C C C T C A T C T G T G G C A G G T C A A C C C C C A C A A C C T A T G A C G C A C A A T C A G G G G C A C G C C A T A G A G G T C C A C A G G C A C T T C C A C C C G C C A G T C C A T T G T C A A A T T A C C T T ? A G A T C G G G G C C G G G G C ? G G ? G G C C C A T C A G C T T G C T C T A G G A G A A A T C G G G T T T C T T G C G C C A C A T A T T A G G T A T C T G G T G G G G T T C A C T C ? A T G A C C A T T G T C T A A T A T G A G T C T C A T T A A C C C A G C C ? C A T G T T T G C C T G G C T G C C G A A T G A G T G A C T G A T G T G A A C G T C G G A C T C C ? A C T G A C T T G G A C C G T C C C T C G C ? G G A G G G C G C T A C T G C C A C G A G T G A T G T A C A C A G G G C T C T A G ? A A T T C G G ? G A G C A G T G T C C ? C T C T G T T G A A T T G A A G C A G G A A T A A A G A ? ? G G C T G A A T A T T T C C G A G G G A G G T C C C C A A C A A C T C G A G C G C A T T G A G T T G C G G G T A ? C T C G C A G G G C G G C C G C C C G G T C T T T A G G T T A T A T C A G G A T T A T A A G G C T C T G A G C A G G C C A C T C G C T G A C C C T C T T T T G A C C T A C C G A T C C A C C C A A G G G T C C G C G A A T A G A T G T A T T G G A C G T T G A C T A A G C A T G A C C C C G T G T T C A T A G ? T A G T A A G G T A G T T ? T A C C C T G A A T C A A A G G T A G T G C C A A G G G G G A G C T C A T C ? C A T G G C C A T G T C G C G T A C G C A T A G T T T C T G T A A G T T A C T C A C T T G G G C G G T A T G G C A G T G A C C A G C T C C C T G C T C T A C C C G C T T C G G C G C C C G C C G G G ? G T G C G G A C A G A G A G ? C ? T T G C T A G G A A T G C T G A C T C A C G G G G A G C T G T C G T C G A T T G G A G T C ? T C T T T A T C A C G A G G C A T G G A T C C A A T G T G C ? A G C T C G G T T C ? C A G G T G T A G T C C C C G C C T G G C C G C T A G G C T C A A G C G C ? ? ? T A T C ? C T A C T C G T G C T C A G G T T C C G G A A C A A G T C C G C C ? G C T C T G C T C G G T C A C G C T G C G G C C ? C G A T A C C C T G T C G G C G T C C T C A C G A C C C T T ? G G A C C G G G A C A T G A T C G C T T C C ? G G T G C A T C G A C C C G T ? A T T A A C T G G A C G C G G A G T G A G T G T G A ? T C T G T G C C A G C C T A C G T G G G G C C C G G C C A C C G ? C C G G C G C G G C A C ? G ? T A C A A A G A T G G A T A G A C C A C T C A G G G G A T G A A C G A A G G C G G A A C T T C C T G A T G C G G T C G C G G T G G G G G G C A G C ? A C G A ? ? T C G T C C G T G A C C G G ? G T C T G G G G T C T T C T A G T C A T G C G C T C T G A C C C G C G G G A G A A G T A A G G G G G G C C C G T A T C C A C T C G C T G C ? G C C G C C C C T T T ? T C C T T G G ? C A C C ? ? ? C C T T ? G T C T ? T T A G G T C T G T T G T G C A A G T A C C C T G T G C A G A A C C A C A C C C G A T C C T G ? G G T T G G C C A T C T T A C T T G T C A A G C G T C C T T G T A T C G T C C T T C T G C T T ? C G G A C G C A A T A T G T A T C C C C G T G C T C A G G C T C C C T G G T G G A T C A C T A C T A ? C G G G T A G A G G T C C G C A C A T G T T G G A G G A G A C G T G G T T T A T G G G T A C C T G T T A G A C G C C C C G A T C T C T C T A T C A T C A T A G G C G G C T C A A C A T C C C C T T G T C T A C C T T G G C T A G C G C G G G A G G G G A T T T C T C C C T G T C G G G C A G C C T C G A A G T A C T G G A C A G A C T T C A C C C C G A G G C A C G G A G G C T C C G C T A T A G T C C A C G T C C A G C C T T G G T G C G T A ? C T C T T A C T C A A A A C T T T T C G G G C ? G C A T C T A C ? G T G A T C C G C G A G C C T C A G C T G A C A A G ? A C G G T T G C G C C A T G ? G A A G G A T G A T A A G G T A C T G T G C C C C G G C G C A A A C T ? G A C ? C C G T G G G G G G A G C A A C T G G C C T T T C A T G T G G G G T G G G G C C T T C C C G G A G T A G G G C G T G A G C G C G T G C T T C G C A C C T C C G G G A C C T A C C C ? A G T C A T T G G G T T G C G G G ? C G T C C G ? T A T C G G A T C T A A G G T ? T T C C G T G A T C G C G A G A C C T T C ? T A T C A T G ? G C G C C G A G ? C T G C C G T T A G T T G C T G ? A A C C C G A G G A G G C G C T T T G G G G A G A A A T G G A C C A G T G T A G C A C C T A T C T A A G C A G G C C T C T G C T G G G T A A C C A G C C G G C C G A G C C G A C C A C C G G G A G A G C T G T G T G ? G G G C A T T C G C G T G A G A C T G G C T C T A G T C T A G A G T G G T G A C G C G C A G A A G T G A C G C G A T G A T T T T A ? T C G T G T A G C A G A T C G T T A G T C G T G T ? A T G A G C T C C C C A A T G G ? C G A A C G G C G G C G C C T A C C G T C G G G T A T G G ? ? C G T G T T T G T G C C C C C A C C C G G ? T G G G G G G G T A C A C A ? C G C A G G T C A A C C C ? C A A G G A C G A A T T C C G C C A ? C C T A C G C T G G A T G C G T G G ? A ? A T C A G G C A T G A A G C G G G C T C C A G G C G C C C G A C A G T C A G C G T G G A G G C C T T G A A G G T G T C A A G A G G T A T T G A T ? G G G C C A T G G A T G ? G A A T C T T C T A T G C T T T T G A G G A G T G G G A C C C C T T C C A C T G A T T ? G C A A C C G G ? G C A C T T G C G T C A ? C T C C C A C ? C G T A A A T C G G ? C C T C A C T G G G G T A G T A C T T G T A C C T G C G G G C G G G G T A T A G G G G G C T A T C T G T A C C ? C T T T G T C A A G A A G C G G T T A C G A T A ? T A G G C G A A G C G G G T A C A T T T C A C T G C A C G C G C C G A C A G A A C G T G T T A T C C C T G C G A C G C C G T A T T C G A C A C G C G G G C T C C C T A G A A A C T A G G ? A A C A A A C T T G A A G G C C T G C G A G G C A T G T C A A T A G A A C G T C T G G A C C G G T G G G C T G T C G G C C G A C G A T G A G G A T A T G C T T T C G G C T T C C T G T A A G G T T C T T A G G C C A T C A A C C G A T T G C A G T G G G G C T C C C G T T C ? G C G A T C G G C A T G G G G C A T G G G A T A C G G A ? C G C A A T G T A G G C A C G A T C G T A C A C G G G ? A C A C T C A C A G T C G G G C A A C G C G T A C ? A T A ? C C T T T G C G T C G T T A C T C T C G A T G G G A A A G C T A T C T G T T G T A T A C G T A T A ? A T T C A C A ? T T C C T G G ? A A G C A T A C G T C C A T C T C G C A C C C C C A ? C G C G A ? A T T G C C A G A C C G G G C C C C A G C C A G G A G C C T T G T A T T G G G C C T A C C T A C G C G C T G A A T G G T G C T C C C G C C G A G C T G T C G A T A C A C G G G C T T G C T T G A C C C T T C C T C C T G C G C G A A T A T A T C A ? G T G A T C T G C A ? C G G A C T A C G G C G ? C A G T T G G T C C G G C G C G G C G G T G G T T G C C C C G A T C T C C G T T A C T G G A T T G G C A G G T C A T C T G G G A C C A A A C C C G T C T T T G A T G C G T C C A G C A C C C C G ? T A C A A T C G C T T G A G T C G G C A C G C T C A C G T T T G C T C G A C C T G A C C G C G A G ? T C G C G G C A A C G T A C C T A A C T G ? G C A T C A G T A C A C T A T A A C G G A G G A G G T A T G A G T G G T C C A C C G C G G G G C T C G T G G G C G T C A C A G A ? G C A G T G C C C T G C T T A T C T A G T T C C A T G G G C C C C G C A G A ? G A T T G G G G G G G C G G C T T G C C G A C C T G G T T C A G G T C G T A C G G A A C G A C T A C A G C A A A T C C T A C T G G T T C G C G C C G C G A G A A C C T G C T A A A G T G C G ? G C C C G G A A G ? C C T G A G T C C A T G A A A G G T ? C C C C C C G C G A C C A G A C C A C C T A C T T T C G C C C A C C A T A C ? C C T T G C G G A T T C G T ? C G A G T G A G T G C T T G T T T C ? A G T A A C C C G A G C G T A C T C G A G C G C T C C C A A T G G A A T ? G G T A A G C C G C T G C A G C G A C C G G G T G C G C T G G G T G C G T T A C G T C G C C C T A A C G T C T C G A A C A C A T G T C G T C G T T A T C C A C G G C G G T G G A C C G C C T T A G C G T G G G C A G C T A T G C A G T G G G A C C G T A T C C G C G T T A G C C G G T T G C C A C A G T G G G G G G G C G T G T G A A A G G A A ? A T C C C ? G C G C G C C A G G G T T C ? G C ? T T G T T G G C A C A A A T ? T G G C G G C G G C G C C A C A G A A C A A T C C A C T C A C A T A G A G C A C T T T C A G G ? A T C G C T T A G C C A A C A T T T C A G A C C G C G G C C C T C G T T G C T C T G C T T C T C C A A G T G A T A A A G C ? C C A A C C G C T C A A T G G A G A A G G T T ? G T T C T G G C A T A T C
						T C C C G G G C A C C G C G C C ? T T A C A C T G C G C T A G C A T A T T T T C G A C A T A C C G C C C G A C C C T G T C T T G C T T C C A A T A T A A C T T C ? C C A C C A C T G C ? A G A A A G G T G T A A A T A G G T C T G C C A T G A G T G C G C C A C T T G T G T A T C T A ? A C C G C A A T T T C C ? A C C A A C C T C A A C T G T G A T A G G T C A A C C C C T A C A A C C T T T G T C G T C T A A T C A G G G C C A C G C C C C A G A G G T C C A C A G A C A C T G C C A C T C G C C A G T C C C T T A T C G T G T T A C C T T ? A A A T C G G G G C C G G G G A ? A G ? G G C C C A T C A G A T T G C T C C A G G A G A A A T C G G G T T T C T G G C A C C A C A T A T T C A A G A T C T G G T A G G G T T C A C T C ? A T G G C C A T C G A C C A A T T G G A G C C T C T T T A A C C T A G C C ? T A T G T T T G C C T G G T C G C C G A A T G A G A G A C T G A T G T G A A T G A G G G A C C C C ? A C T G A C T C G C G C C G T C C C T C G T ? G G G G G G C G C T A C T G C C A C G A G C G A T T G A C A C A A G G C T C T G G ? A A T G C G G ? C A G C A G T G T C C ? C C C T T T T G A A C T G A A G C A G G A A T A A A G A ? ? G G A T G A A T A C T T C C G A G G G A G G T C C C C A A C A A C T C G A G C G C G G T G A G T T G C G A G T A ? C T C G A A G G G C G A C C G C C C G G T C A T T A G G C T A T A T C A G G A T A A T A A G G C T C T G A G C A G G C C A C T T G C T G A C C T T C T T T T A A T C T A C C G A T C C A C C C A A G G G T T C G C G A A T A G T A A G A T T G G A C G T T G A C T A A G C A T G A C C C C G T G T T C A T A G ? T A G T G A G A T A G T T ? C G C C C T G T A T C A A A G G T A G T G C C A A G G A G G A G C T C A T C ? C A T G G C G A T A T C A C G C A C G C A T A G T T T C T A T A T G T T A C C C A C T T G G G C G G T A T G G C A G T G A C C A G C T C C C T G C T C T A T C C G C T T G G G C G C C C G C C A G A ? G T G C G G A C G G A G A G ? C ? C T G C T A G G A C T G C T A A C T T A C G G G A A G C T G T C A G C G A C T G G A T T C ? T C T T T A T C A C G G G C C A T G G G T C T A A T G T G C ? A G G A T G G C T C ? C A G A T G C A G C C C C C G C C T G G C C G A T T G G C T C A A G C G C ? ? ? T C T C ? A T A A A T G T G G G C A G G T T C A G G A T A A A G T C C C C C ? G C T C T G T T C C G T C C C G C A G C G G C T ? C T A C A C G C T G T C G G C G T C G T T A C G A C C A T T ? G G A C C G G G A C A T G A T C G C T T C T ? G G T G C A T C G T C T C G T ? A T C A A C T A T A A G C G G A C T G A A T T T G A ? T T T G T G C C C G C C T A C G T G G G G C C C G G C C A C C C ? C C G G C G C G G C A C ? G ? T A C A A A G G T G G A T A G A C C A C T C A G G G G A T G A A C G A A G G C G G A A C T T C C T G A T G T A G T C G C G C T G G G G G G C A G C ? A C G A ? ? C C G T C C G T G A C C G G ? G T C T G G G G T C T C C T A G T C T T G C A C C C T G C C C C G A G G G G G A A G T A A G G G G G G C C C G T A T C C A T T C G C T G T ? C C C G C C C C T T T ? G C C T T C G ? C A C C ? ? ? C C T T ? G T T T ? T T A G G A C G G T T G T G C A A G T G C T C T A T G A A G A A C C A C T C C C G A T T C T G ? G G T T G G T C A C A T T A T T T G T C C A G C G T C C T G T C A T C G G C C T T C T G C T T ? C G G A C G C G C T C A G A A C G C G C G T G C C A A G G C T C C C T G G T G G G T C A C T G C G T ? C G G G T A G A G A T C C G C G C A C G C T G G A G G A G A C G T C G G T T A C G G G T A C C T A T T G G A C G C C C C G A G C T C T C T A T C A T C A T A G G C G G C T C G A C A T C C C C T T G T C T A C A T T G G C T A G C G C G G G A G G G G G T T T C T T C C T A C A C G G C A G T C T C G A A G T A C T T A A C A G G C T T C A C C G T C T G G C A C G G A G G C T C C G C T A T A A T C C A T G T C C A G C C T G G C T G C G T A ? C T C C G A C T C A A A A C T T T T C G G G C ? G C A T C T A C ? G T G A T C C G C G T G C C C C G A C T A A C A A G ? A A G G T T G C G C C A A G ? G A A A G A T G A T A A G G T A C T G A G C C T C G G C A C C A T C T ? G A T ? C C A T A G G G G G A G C A A C T G G C C T A T C A T G T G G A C C G G G G C T T T C C C G G A G T G G G A C G T G A G C G C G T G C C T A G C A C C T T A G G G G C C T G T C C ? G G T C A T T G G G T T G C G C G ? T G C C C G ? T A T T G G A T C T A A A G T ? T T T C T T G A T C G C A A G A C T T T C ? T A T C A T G ? G C T C C A A A ? T C G C C A T C A G T C G C T G ? G A C C G G A G G A G A C G C T T T G G G G A A A A G C G G A C C A G T A T A G C A C C T C T C C A A G C A G G C A T C T G C T G G G T A A T C A T C C G G C C G A G C C G T C C G C C G A G A G A G C T G T G G G ? G G G C A T T C G C G G G A G A C T T T C A C T T G G C T A G G G T G G T G A C G C G C T G A A G T G G C G C G A G G G C T T T T ? T T G T G T A G C A G G T T C T T A G T C G T G T ? A T G A G C C C C C C A A T G G ? C G A A C G G C G G C C C C T A T A G T C G G G T A T G G ? ? A G T G T T T G T G C C C C C A C A C G G ? T G G C G G G G T A C A C G ? C G C A A G T C A A C C C ? T A A G G A C A A A T C C C G C C A ? A C C A C G C T G G A T G C G T G G ? A ? G T C A G G C G T G T A G C G G G C T C C A G G C G A C C G A C C A T C A G C G T G G A A G C C T C G A A G A T G T C A A G C G G T A T T G A T ? G G G C G A T G G A T G ? T A G T C T C T T A T G C T T T T A A G G A G C G G G A C C A C T T C C T A T G A T T ? A C A A C C G G ? G C A C T T G C G T C A ? C T C C C A C ? C G C A A A T C G G ? C T T A A C T G G G G T A G T A T A T G T A C T T G C G C G C G G G G T A T A G G G G G C T A T C T G T A C C ? C T T C G T T A A A C A G C G G T T A C A A T A ? T A G G C G A A G T G G G T C T A T T T C A C T G C A C G C G C C A A C A G A A T G T A T T A T C C T T G C G A C A A C G T A T T T G A C A C G C G G G C T C C C T A G A A G A T C G G ? A T C A A A C T C T A A G G C C T G C G A G G C A T G T C A A A T T A A C G T C A G G A T C G G T G G G C T G T C G G C C G A C G A T G A A G A T A T G C T T C C G G C T T C C C G T A A G G T T C T T A G A C C A T C A G C C G G T T G C A G T G C G G C T C C T G T T C ? G T G A T C G G C T T G G C A C A T G G G A T A C G G A ? C G C G A T G T G G T C A C G A T C G T A C A C G G G ? A C A C T C A C A T T C G G G C A G C G C G T A C ? A T A ? C T T T T G C C T C G T T A T T C A C T A T A G G A G A G C C A T C C G T T G T A T A C G T A T A ? G A T C A C A ? C T C C T G G ? A A G C A T A C G T C C A T C T C G T A C C C C T A ? C G C A A ? C T T G C C A G A T C G G G C C C C G G C C C G G A G C C T T A T A T A G G T C T T A C C T A C G C G C G G A A T G G T G C T C C T G C C G A G C C G T C G A T A C A T G G G C T T G C T T A C C C C T T C T T C T T G C G C G A A T A T A T C A ? G T G A T C G G C A ? C G G A T T C C C C C G ? C A G C C T G T C T G G C G C G G C T G T G G T T G C T C C G G T C C C T G T T A C T G G A T G G G C G G T T C A T C T G G G A C C A T A C C C G T C A A T G A T G C G T C C A G T A C C C C G ? T T G A A T T G C A C G A G T C G G C A C G C G C G C G T T C G C T C G A C C T G A C C G C G A T ? T C G C G G C A A C G T A C C T A A C T G ? G C A T C A G T A C C C T A G A A C G G A G G T G G T A T G A G T G G T C C A C C G C G T G T T T C T T T A G C G T C A T A G A ? G A A G T G C C C T G C T T A T C T G G T T C T A T G G G C C C C G C A G A ? G A G T G A A G G G G C G G C T T G C C G A C C T G G C T C A G T T C G T A C G G A G C G A C T A A A A C A C G G C C T A A T A G T T C G C G A C G C G A G A A C C T G C T A A A A T G C G ? G C C T G T A A A ? C C C G A A T C C G T G A T G G A T ? C C C C C T G C G A C A A G A C C A C C T A C T T C C G C C C G C C A T A C ? C C T T G C G G A T T C G T ? G G A G T G A G T G T T C G T T C C ? A G T G A T C C G A T C G T A T T C G A G C G C T C C C A G T A G A G T ? C G T A A G C C G C G G C A G C G A C C G G G T G C G C T G G C T G C C G T A C G T C G C C C T A A C G T T T C A A A C A C A C G T T G T C T A T A T C C A C C G C G G T A G A C G G C C T T A T C G T G G G C T T T T A G G A G G T G T T A C C G T A T C C A T G G T A G A C G G C T G C C A C A C T G C G A G G G C G T G T T T A A G G A A ? A T C C C ? A C G C G C C A G G G G A C ? G C ? T T G T T G G C A C T A A T ? T G G C G A C G G C G C C A C A G A A C A A T C C A C T C A T A A A A A G C A C T C T C A T G ? A A C A C T T A G C C G A C A T C A T A G A C C T C G G C C C C G G C T G C C C T G C T T C T C T G C G T A A T A A A G C ? C C A A C C G C T C A A T G G A G A A G G T T ? G T T C T G G C A T A T C
	KAP42:C6A88ANXX:3:250407285	 1	T C C C G G G C G C T G ? G G C G A T A C A G T G C G C T A G C A T G T T T T C A C G A T A C C G T C T G C C C G T A T C T T A C T C C C A A T A A C A C T T C A C C A C C A C T A C ? A G G G A G A C G T G A A T T G G T C T G C T A T G A G T G C G C C ? C A T G T G T A T G T A T A C C G C A A A T T C C G A C C A C C C T C A T T T G T G G ? A G G ? C A A C C C T C A C A A T C T A T G A C G C A C A A T C A G A G C C A C G C C A T A G A G G T C A A C A G G C A C T T C C A C C C G C C A G T C C C T T G T A A A A T T A C C T T T A G C T C G G G G C C G G G G C G G G C A G C C C A T C A G C T T G C T C T A G G A G A A A T C G G G T T T C T T G C G C T A C A T A T T C G G T ? T C T G G T G ? G G T T C A A T ? A A T G A C C A T C G T C T A A T A T G A G T C T C A T T A A C C C A G C C T C A T G T T T G C C T G G ? T T C C G A A T G A G T G A C T G A A G T G A A C G T C G G ? C T C C T ? C T G A C T T G G A C C G T C C T C C G C T G G A G G G C G C T A C C G C C A C G A G T G A T G G A C A C A A G G C T C T A G G ? G T T C G G ? G A G C A G T G T C C C C T C T G T T G A A T T G C A G C A G A A A T A A G G A G T G G C T G A A T A T T T C C G A G G G A ? G T C C C ? A A C A A C T C G A G C G C A T T G A G T T G C C G G T A A C T C G C A G A G ? G G C C G C C C G G T C A T T A G T T T A T A T C A G G A T A A T A A G G C T C T G G G C A G G C C A C T C G C T G A C C C T C T T T T G ? C C T A C C G A T T C C C C C ? A G G G T C C G C A A A T G G A A G G A T T G G A C G T T G A C T A A ? C A T G A C C C C G T G T T C A T T G G T ? G T A ? G G T A G T T ? T A C C C T G A A T C A G C G G T A G T G C C A A G G G G G A G C T C A T C C C A T G G C C A T G T C G C G T A C G C A T A G T T T C ? G T A A G T T A C T C C C T T G G G C G G T ? T G ? C A G T G A C C A G C G C C C T G C T C T A C C C G C T T C G ? C A C C C G C ? G G G C G T G C G G A C A G A G A G T C T T A G C T A G G A A T G C T G A C T C A C G G G G A G C A G T C G T C G A T T G A ? G T C C T C T T T G T C A C G A C G C A T G G A T C C A A T G T G C T A G C T C G G T T C T C A G G T G T A G T C ? C C G C C T G G C C G C T A G G C T ? A A G C G T T T C T C T C ? C G A C T T A T G C T C A G G T T C C G ? A A C A A T T C C G C C G G C T C T G C T C G G T C A C G C T ? C G G C C G C G A T A C C C T G T C G G C G T C C T C A C G A C C C T T T G G A C C G G G A C A T G A T C G C T T C C G G G T G C A T C C A C T C G T C A ? T A A C T G G A C G C G G A G T G A G T G T G A C T C T G T G C C C G C C T A C G T G G G G C C C G G C A A C C C C C C G G C G C G G C A C ? A G T A C T A A G A T G G A T A G A C C A C T C A G ? G T A T G A A C G A A G G T G G A A C T T C C T G A T G C G T T C G C G G T G G G G G G T A T C G A C A A C T C C ? T C C G T A A C C ? G C G T C T G G G G T C T T C T A G T C T T G C A C T C T G A C C C G C G G G A G A A G T A A G G G G G G C A C G T A T C C A C G C G C T G C C G C C G T T C C T T T A ? C C T T G G ? C A C C T G G T C T T T G T C T T T T G G G T C T G G T G T G C A A G T A C C C T G T G C A G G A C ? A C A C C C G A T C C T G ? G G T T G G C C A T C T T A C T T G T C A A G C G T C C T T T T A C C G T C C T T C T G C T C G C A G A C G C A A T A T G T A T C C ? C G T A C T C A G G C T C C C T G G T G G A T C A C T A C T A ? C G G G T A G A G G T C C G T A ? A T G T T A G A G G A G G C G C G G T C T A C G G G T A C C T G T T A G A C G C C C C G A T C T C ? C T A A C A T C A T A G G C G G C T C A A C A C C C C C T T G T C T A T C T T G G C T A G C G C ? G T A G G G G A T T T C T C C C T G T C G G ? C ? G C C T C G T A G T A C T G G A C A G A C T T ? A C C G T ? A G G C A C G G A G G C T C G G C T A A A G T C C G C G T C C A G C C T T G G T G C G T A G C T C C T A G T C A A A A C ? T T T C G G G A C G C ? T C T A C T G T G A T C C G C G A G G C ? C A G C T G A C A A G A C C G G T T G C G C C G T G C G A A G G A C G A T A A G G T A C T G T G C C C C G G C G C A A A C T G G A C A C A G A G G G G A G ? G C A A T T G G C C T T T C A T G T G G G G T T G G G C C T T C C C G A A G T A G G G C G T G A G C G C G T G C T T C G A A C C T C C G G G A C C T A C C C G A G T C A T T G G G G T G C G G G G C G T C C G A ? A T C G G A T C T A A G G T C T C C C G T G A C C C C G C G A C C T T C G T ? T C A T G G G C G C C G A A T C C G T C G T C A G T T G ? T G ? A A C C C G A G G A G A C G C C T T G G G G A G A A A C G G T C C A G T G T A G C A C C T A T C T A A G C A G G C C T C T G C T G G G T A A C C A G T T G G C C G A G C C G A A C A C C G G G A G A G C T G T G T G T G G G C C T T C G C G T A A G A C T G G C T C ? A G T C T A ? A G T G G C G A C G C G C A G A A G T G ? C G C G A T A A T T T T A G T C G T G T A G C A G A T C G T T A G T C G ? G T T A T G A G C T C C C C A A T G G T T G A A C G G C G G C G C ? C A C C G C C G G G T A T G G G T A G T A T T T G T G C C C C C A C C C G G A T G G G G G G G T ? C A C A T C G C A G G T C A A C C C A T A G G G A C G A T ? T C C G C C A T C C T A C G C C G G A T G C G A ? G G G G A T C A G G C A T G A A G C G G G C T C C A G ? C G C C C G ? C A G T C A G ? G ? G G A G G C C T T G A A G G T G T C A A G A G G T A T T G A T T G G G C C A T G G A G G C G A A T C T T C T A T G C C T T T G A G G A G T G A G A C C C C ? T C C A C T G A T T G G C A A C C G G C A C A ? T T G C G T C A A C T C C C A C T C G T A A A T C G G T C C T C G C T G G G G T A G T A C T T G A T C C ? G C G G A C G G G G T A T A G G G G G ? T A T T T G T A C C C C T T T G T C A A G C A G ? G G T T A C G A T C G T G G G C T A A G C G G G C A C A T T T C A C T G C A C G C A C C G A G G C A A C G T G C T A T C C C T G C G A C G C C G T A T ? C G A C A C G C G G G C T C C C T A G A A A C T A G G C A A C A A A G T T G A A G G C C T G C G A G G A G T G T C A A A A G A A C G T C T G G T C C C G T G G T C A G T C G G C C G A C G C T G A G G A T A T G C T T C C G G ? T T C C T G T A A G G T T C T T A G G C C A T C A A C C G A T T G C A G T A G A G C T C C C G T T C G G C ? A T C G G T A T G G G G C A T G G G A T A C G G A G C G C A T ? G T A G ? C A C G A T C G T A C A T G G G T G C T C T C A C A ? T C C G G C A A C G C G T A C C A ? A T ? C T T T G C G T C G T T A C T C T C G A ? G G ? A A A G A T A T C T G T T G T A T A C G T A T A C A T T C A C A T T T C C T G G A A A G C A T A C G T C C A T C T C G T A C C C T T A G C G C ? A T A T T G C C A G A C C G G G C C C C A G C C A G G ? G C C T T G T A T ? G G G C C T A C C T A C G C G C T G A A G G G T G C T C ? C G C C G C G A T G T C G A T ? C A C G G G C T ? ? C T T ? A C C C T ? C C T C C T G C C C G A A T A T A T C A T G T G A T C T G C A G C G G A C T A C G C C ? C C A G T T G T T C C G A C G C G G C G G T G G T T G C C C C G A T C T C C G T T C C C G G A T ? G G C G G G T C A T C T G G G A C C G A A C C C C G C T A T G A T G C G T C C A G C A C C C C G A T T G G A T C G C T C G A G T C G G C A C G C T C G C G T T T G C T C G A C C T G A C C G C G A G G C C G C G G C A C C G T A C C T A A C T G A G C A T C A G T A C ? C T A T A A C T G A G G A G G C A T G A G T G G T C T A C C G C G G G G C T C G T G ? G C G T C A C A G A G G C A G T G C C ? C G C T C C T C T A G T T C C A T G G G C C C C G C A G A ? G A T T A G G G G G G C G G C T T G C ? G A C C T G G T ? C A G G T C G T A C G G A A C G A C T A C A G C A A G T C T T A C T A G T T T G C G C C G C G A G A A C C T C ? T A A T G T G T G C G C C T G G A A G A C C T G A G T C C A G G A A A G G T A C C C C C C G C G A C C A G A C C T A C T A C T T T T G C C C A C C A T A C A C C T T G C G G A T T C G T ? G G A G T G A G T G C T T G C T T C G A G T A A C C C G A G C G T A C T C A A G C G C T C C C A ? T G G A A T T G A T A A G T C G C T G C A G C G ? C C G G G T ? C G C T G G G T G C G G T G C G T C G C C C T A A C ? T C T C G A A C A C A T G T C G T C G T T A ? C C A C G G C G G ? G G A C C G C C T T A G C G T G G G C A G C T G T G C A G T G G G A C C G A A T C A G C G T T A G C C G G T T G C C A C C G T G G G G G G G C G T G T G A A A G G A A A A T C C C G G C G C G G C A G ? G T T C T G C A T T G T T G G C A A A A A T G T G G ? G G C G G ? G C C A C A G G A C A A T C C C C T C A C A ? A G A G C A C C ? T C A G G G A T C A C T T A G C C A A C A T T T C A G A C T G G G G C C C T G G T T G C C C T G C T T C T C C G A G T G A C A A G G C A C C ? A C C G C T C A A ? G G A G A A G G T T ? G ? T ? T G G ? A T A T T
						T C C C G G G C A C T G ? G G C G A T A C A G A G C G C T A G C A T G T T T T C A C G A T A C C G T C T G C T C G T A T C T T G C T C G C A A T A A C A C T T C A C C A C A G C T A C ? A G G G A G G T G T G A A T T G G T C T G C T A T G A G G G C G C C ? C A T T T T C G T G T A T G C C G C A A T T T C C G A C C A A C C T C A T C T G T A G ? A G A ? C A A C C C C T A C A A C C T T T G T C A T C T A G T G A G G G C C A C G C C C C A G A G G T C A A C A G G T A C T T C C A C C C G C C A G T C C C C T A G A G T A T T A C C T T T G G C T C G G C A C C G C G A C G G G T G G C C C A T C A G C T T G C T C T A G G A G A A A C C G G G T T T C T T G C G C T G C A T A T T C G G G ? T C T A G T G ? G G T C C A A T ? A A T G A C C A T C G A C T A A T T T G A G C C T C A T T A A C C C C G C C T T A T G T T T G C C T G G ? T T A C G G C T G G G T G A C T A A T G T G A A C G T G G A ? C T C C T ? C T G A C T C G G G C C G T C C T C C G C T G G A T G G C A C T A C C G C C A C G A G C G A T G G A C G C A A G G C T C T A G G ? G T G C G G ? C A G C A G T G T C T A C T C T G T C G A A T C A C A G C A G G A A T A A G G A G T G T A T G A A T A T T T C C G A G G G A ? G T C C C ? A A C A A C T C G A G C G C A G T G C G T T G C C G G T G A C T C G C A G A G ? G G C G G C C C G G A C A T T A G T T T A T A T T A A G A T A A A A A G G C T C T C G G C A G A C C A C T C G T T G G C C C T C T T A T G ? C C T G C C G A T T C A C C C ? C G G G T T C G C A A A T G G T A A G A T T G G A C G T T G A C T A A ? C A T G A A C C C T T G C T C A T T G G T ? G T A ? G G A G G T T ? T G C C C T G A A T C A G A G G T A G C G C C A A G G G G G A G C T G A T C C C T T G C C G A T G G C A C G T A C G C A T A G T T T C ? A T A A G T T A C T C C C T T G G T C G T T ? T G ? C A G T G A C C A G T G C T T T G C T C T A C C C G C T T C G ? C G C C T T C ? G G G C G T C C A G A G A G G G A G T C T T A G C T A G T A A T G C T G A C T T A C G A G A A G C A G T C A G C G A T T G A ? G T T C T C T T T G T T A C G A C C C A T G G A T T C G A T G T G C T A A C A T G G C T C G C A G G T G C A G T T ? C C G G C C G G C C G C T A G G C C ? A A A C G T T T C G C G C ? A G A C T T G T G G G C A G G G C T C G ? A A C G C T T C C C C C G G C T T T G C T C G A T C A C G C T ? C G A C C G T T A C A C G C T G C C G G C G T C C T T A A G A C T C C C T G G A C C G G G A T A T G G T C G C C T C T G G T C G C A T C C A C T C G T C A ? C A A C T G G A C G C G G A G C G A G T T T G A C C T T G T G C C C G C C T A C G C G G G G C C C G G C A A C C C C C C G G C A C G G C A C ? A G T A C T A A G G T G G A T A G A T C A C T C A G ? G T A T G A A C G A A G G C G G A A T T T C C T G A G T C A T T C G C G G T G G G G G G C A T C G A C A A C T C C ? T C C G T A A T C ? G C A T C T G G G G C C C T C T A G T C T T G C A C T C T G C C C C G A G G G G G T A G T A A G G G A G A C A C G T A T C C G C G C G C T G T C G C C G C T C C T T T A ? A C T T G G ? C G C C C T G C C T T T G T C T T T T G G G T C T G T T G C G C A A G T A T C C T A T G C A G A A C ? A C A C C C G A T C C T G ? G G T T G C C C A T C T T A T T T G T C A A G C G T C C T T T C A C C G T C A T C C T G C T C G C A G A C G C A C T A T G T A C G T ? C G T A T T C A T G C T C C C T A G T A G A T C A C T G T G A ? C G G G T A G T G G T C C G T A ? C T G T A G G A G G A A G C G T C G T C T T C A G G T A C C T A T T G G A C G C C C C G A G C T C ? C T A A C A T A A T A C G C G G C T C G A C C C C C C C T T G T C T A C C T T G C C T A G C G C ? C T A G G G G G T T T C T C C C T G T C G G ? C ? G C C C A G T A G T T C T G G A C A G G C T T ? G C C G T ? A G A C A C G G A G G C T T G G C G T A A G T C C A T G T C C A G C C T T G C T G C G T A G C C T C G A G T C A G G A C ? T T T C G G G A C G C ? T C T A C T G T G A T C C G T G T G G C ? C G A C A G A C A A G A A C G G C T G C G T C G A A A G A A A G A C G A T T A G G T A C T G T G C C C C G G C G C C A A C T G G A C A T A G A G G G G A G ? G C A A T T G G C T T T T C A T G T G G G G T T G G G C C C T C C C G A A G T G G G G C G T G A G C C C G T G C T T C G A A C T G C C G G G G C C A A C C C G A G T C A T T G A G G T G C G G G G C G T C C G A ? A T C G G A T C T G G G G G C T C C C G T G A C C C C G C G A G C T T C G T ? T C A T A G G C G A C G A A T C C G T C A T C G G T C G ? A G ? G A C C C G G G G A G A C G C C T T G A G G A G A A A C G G T T C A G T G C A G C A A C T A A C T G G G C A G A C C A C T G C T G G G T A A C C A T T C G G C C G A G C C G T A C A C C G G G A G A G T T G T G T A T G G G C C T T C T C G T A A G A T T G G C T C ? T G G C T A ? A G T C G C G A C G C G G T G G C G T G ? C G C T G T G A T T T T A G T C G C G T A G C A C G T C G T T A G T C G ? G T T A T G A G C T C C C C T G T G G T T G C A C G G C G G C G C ? T A C A G C C G G G T A T G G G T A G T G T T G G T G C C C C C A C C C G G T T G G G G G G G T ? T A C G T T G C C A G A C A A C C T A T A A G G A C A A T ? C C C G C C A T A C T A C G C C G G A T G A G A ? G A A G A T C A G G C A T G A A A C G A G C T C C A G ? C G A T C G ? C A G T T A G ? G ? G G G G G C C T T G A A G A T G T C A A G A A G T A T T G A T T G G G C C A T G G A G G C G A A T C T C C T A T G C C C C C A A G G A G T G G G A C C A C ? T C C A C T G A T T G G C A T C C G G T G A A ? T T G C G T C A A C T C C C A C T C A C A A A T C G T T C C T A G C T A G A G C A G T A T T T G A A C C ? A C G G G C G G G G T A T A G A G G G ? T A T C C G T A C C C C A T C C T T A C G C A G ? G G T T A C G A T A G T G G G C T A A G C G G G C A C A T T T C A C T G C A C G C G C C G G G G C A A C G G G C T A T C C T G G C G A C A C C G T A T ? C G C C A C G C G G G C T C C T T G G A A A C T C G G C A A C A A A G T T T A A T G C C T G C G A G G A G T G T C A A A T G A A C G T C T G A A T C G G C A G G C A A T C G G C C G A C G A T G A G C A T A T G C T T C C G C ? T T C C C G T A A G G T T C T T A G G C C A T C A A C C G A T T G C A C T G G A G C T C A C G T T C G G C ? G T C G A C T T G G C A C A T G G G A G A C G G A G C T C G T ? G T A G ? C A C G A C C G T A T A C G G G A A C A C T C A C G ? T C G G G C A G C G T G T A C C A ? A T ? C T T T G C C T C G G T A C T C T C G A ? A G ? T A A G C T A T T C G T T G T A A A T G T A T A C A T T T A T A T T T C C T T G A A A G C A T A C G T C C A T C T C G T A C C C T T A G C G C ? A C A T T G C C A G A C C G G G C C C C A G C C A G G ? G C C T T G C A T ? G G T C C T A C C G T C A C T C G A A A G G G T G A T C ? C G C C G C G A T G T T G A T ? C A C A G A C T ? ? C T T ? A C C G T ? C T T C C A G C C C G G A T A T A T A A T G T A A T T T G C A G C G G A C T C C C C C ? C C A G T T T T T C C A G C G C G G C G G G A G T T G C C C T G G T C T C C G T C A C T G G G C ? G G C G G T T C A T C T G G G A T C G T A C C C C T C T A T G A T G C G T G T A G C A C C C T G A T T G A A T C G C A C G A G T C G G C A C G C G C G C G A G T C C T G G A G C T G A C C C C G C T T C C A C G G C C A C G T A C C T A A C T C A T C A T C A T T A C ? C T A G A G G T G G G G A G T T A T G A G C G A T C T A C C C C G T A G C T C G T G ? G C G T C A C A G A G G C A G T G T C ? C G C T T C T C T A G T T C C A C G G A C C C C G T A G A ? G A G C A G G G G G G C G A C T T G C ? C A C C T G G C ? C A G T T C G T A C G G A G C G A C C C C A G C A A G T C T T A A T A G T T T G C G C C G C G A G A G C C T C ? T G A T G T G T G C G C C T G G A A G A C G C T A G T A C A G G A A A G A T A C C C C T T G C G A A C A G A C T T C C T C C T C T C G A C C A C G A A A C A C C T C G A G G A T T C G T ? G G A G T G C G T G C T T G T T C C G A A C A A T C C A A G C G T A T T C A A G G G T T C C C A ? T G G A A T T G A T A C G T A G C G G C T G C A ? C C A G G T ? C G C A G G G T G C C G T A C G T T G C C C T A A C ? T T T C G A A C A T A T G A C G T C G T T A ? C C A C C G C G G ? A G A C G G C G T T A G C A T G G G C A G C T G T G C A G T T G G A C C A A G T C A G T G T T A G C C C G C T G C C A C C C T G G G G G G G C G T G T G A A A G G A T G A T C C C G G C G C G C C A G ? G G A C T G C A T T G C T G G C A C A A A T G T G G ? G A C G C ? G C C A C A G G A T T A T A C C A T C A T A ? A A A A C A T C ? T C A T G G A T C A C T T G G C C G C C A T C T C A G C C T G G G G C T C T G G C T G T C C T G C T C C T C T G A G T G A C A A G G T A C T ? A C C G C T C A T ? G G G G A A G G T T ? G ? T ? T G G ? A T A T C
	KAP43:C6A88ANXX:3:250407286	 1	T C C C ? G G C G C T G C G G C G A T A ? A G T G C G C T A G C A ? G T T T T C A C G A T A C C G T C T G C C C G T A C C T T A C T T C C A A T A A C A C T ? C A C C A C C ? C T A C C A G G G ? G A C G ? G A A T T G G T C T G C T A T G A G T G C G C C G C A T G T G T A C G T A T G C C G C A A A T T C C G A C C G C C C T C A T T T G C G G C A G G T C A A C C C C C A C A A T C T A T G A C G C A C A A T G A G G G G C A ? G C C A T A G A G G T C A A C A A G C A C T T C C A C C C G C C A G T C C A T T G ? C A A A T T A C ? T T C A A C T C G G C G C C G G G G C G G G T A G C C C A T C A G C T T G C T C C A G G A G A A A T ? G G G T T T C T T G C G C C A C A T A A T ? G G T ? T C T G G T G G G G T T C A C T C A A T G A C C A ? T G T C T A A T A ? G A G T C T C A T T A A C C C A G C C T C A T G T T T G C C T G G C T T C C G A A T G A G T G A C T G A A G T G A A C A T C G G A C T C C T A C T G A C T T G G A C C G T C ? C ? C G C T A G A G G G C G C T A C C G C C A C G A G T G A T T T A C ? C A G G G C T C T A G G G G T T C G G A G A G C A G T G T C C ? C C C T G T T G A A T T G A A G C A G A A A T A A A G A G T G G C T G A A T A T T T C C G A G G G A G G T C C C C A A C A A C T C G A G C G C A T ? G A G T T G C C G G T A A C T C G C A G G G C G G C C G C C C G ? T C T T T A G T T T A T A T C A G G A T T A T A A G G C T C T G A G C A G G C ? A C T C G C T G ? C C C T C T T T T G G T C T A C C G A T T C A C C C A A G G G T C C G C A A A T ? G A T G T C T T G G A C G T T G A C T A A G C A T G A C C C C G T G T T C A T T G G T T G T A G G G T A G T T ? ? A C C C T G A A T C A ? A G G T A G T G C C A A G G G G G A G C T C A T C C C A T G G C C A T G T C G C G T A C G C A T A G T T T C ? G T A A G T T A C C C ? C T T G G G C G G T A T G G C A G T G A C C A G C T C C C T G C T C T ? C C ? G C T T C G G C A C C C G C C G G G ? G T G C G G A C G G A G A G T C T T A G C T A G G A A T G C T G A ? T C A T G G G G A G C A G T ? A T C G A T T G A A G T C ? T C T ? T A T ? A C G A G G C A ? G ? A T C C A G T G T G C T A G C T T G G T T C T C A G G T G T A G T C C C C G C C T G G C C G C T A G G C T C A A G T G T ? ? C T A T C G C G A C T C A T G C T C A G G T T C C G G A A C A A T T C C G C C G G ? T C T A C T C G G T C A C G C T G C G G C C ? C G A T A C C C T G T C G G C G T C C T T A C G A C C C T C T G G A C C G G G A C A T G A T C G C T T C C G G G T G C A T C ? A C C C G T A A T T A A C T G G A C G C G G A G T G A G T G T G A ? T C T G T A C C A G C C A A ? G T G G G G C C C G G C A A C C G C C C G G C G C G G C A C T G ? T A C T A A G G T G G A T A G A C C A C T C A G A G ? A T G A A C G C G G G C ? G A A C T T C C T G A T G C G T T C G C G G T G G G G G G T A G C G A C A A C T C C A T ? C G T G A C C T G C ? T C T G G G G T C T T C T A G T C A T G C G C C C T G A C C ? G C G G G G G A A G T A A G G G G G G C C C G T A T C C A C T C G C T G C C G G C G T T C C T T T ? T C C T T G G T C A C C ? ? G ? C T T T G T C T T T T G G G T C T G G T ? T G ? A A G T A C C C T A T G C A G G A C C A C A C C C G A T C C T G A G G T T G G C C A T C T T A T T T G T C A A G C G T C C T G G T A T C G T C C T T C T G ? T C G C G G A C G C G C T A T G T A T C C C C G T A C T C A G G C T C C C T G G T G G A T C A C T A C T A A C G G G T A G A G G T C C G C A C A T G T T A G A G G A G G C G ? G G T C T A C G G G ? A C C T G T T A G A C G C C C C G A T C T C T C T A T C A T C A T A G G C G G C T C A A C A T C C C C T T G T ? T A T C T T G G C T A G C G C G G ? A G G G G A T T T C T C C C T G T C G G ? C A G T C T A G A A G T A C T G A A C A G G C T T C A C C G C G A G G C A C G G A G G C T C G G C T T T ? G T C C G C C T C C A G C C T T C G T G C G ? A ? C T C T T A G T C A A A A C T T T T C G G G C C G C A C C T ? ? ? G T G A T C C G C G A G G C T C A G C T A A C A A G A C C G G T T G C G C C A ? G C G A A G G A T G A T A A G G T A C T G A G C C C C G G C G C A A A C T G G A T A C C G T G G G G A G G G C A A T T G G C C T T T C A T G T G G G G T T G G ? C C T T C C C G A A G T A G G G C G T A A G T G C G T G C T T C G A A C C T C C G G G A C C T A T C C A A G T C A T T G G G T T G C ? G G C C G T C C G A T A T C G G A T C T ? A G G T ? T T C C G T G A T C C C A ? G A ? C T T C G T G T C A T G G ? C G C C A A G T C T G C C G T T A G T T G C T G ? A G C C C G A G G A G G C G C T T T G G G G A G A A A T G G A C C A G T G T A G C A C C T C T C T A A G C A G G C C T C T G C T G G G T A A T C A T T T G G C C G A G C C G A A C A C C G G ? A G A G T T G T G T G T G G G C C T T C T C G T G A G A C T G G C T C A ? G T C T A G A G T G G C G A C G C G C A G A A G T G A C G C G A T A A T T T T A G T C G T G T A G C A G A T C G T G A G T C ? T G T T A T G A G C T C C C C A A T G G T T G A A C G G C G G C G C C C A ? C G C C G G G T A T G G G T A G T A T T T G T G C C C C C ? C C C G ? A T G G G G G T G T A C ? C G T C G C ? G G T C A A C C C A C ? G G G ? C G A A T T C C G C C A T C C T G C G C ? G G A T G C G A G G G G G A T C A G G C A T G A A G C G G G C T C C A G G C G C C C G A C A G T C A G C A T G G A G G C C T T G A A G G T G T C A A G A G G ? ? T T G A T T G T G C C A T G G A G G C G A A T C T C C T A T G C C T T T G A G ? A G T G A G A C C C C T T C C A C T G A T T G G C A A C C G G C A C A C T T G C G ? C A ? C T ? C C A C T C G T A A A T C G G T C C T A A C T G G G ? T A G T A C T T G A T C C T G C G G A C G G G G T A C A G G G G G C T A T T T G T A C C A C T T T G T C A A ? A A G C G G T T A C G A T C G T G A G C T A A G C G G G T A C A T T T C A C T G C A A G C ? C C G G G A G A A C G G G T T A C C C C T G C G A C G C C G T A T T C G A C A C G C G G G C T C C C T A G C A A C T A G G C A A C A A A C T T G A A T G C C T G C G A G G A A T G T C A A T A G A A C G T C T G A T C C C G T G G T ? A G A C G G C C G A C G C T G A G G A T G T G C T C T C G G T T T C C T G T A A G G T T C T ? A G G C C A T C ? A C C G A T T G C A G T A G G G C T C C C G T T C G G T G A T C G G T A T G G G G C A T G G G A T A C G G A G C G C A T T G T A G T C A C G A T C G T A T A T G G G A A C A C T C G C A ? T C C G G C A A C G C G T A C C A T A T C C T G T G C G T C G G T A C T C T C G A T G G G A ? A G A T A T C T G T A G T A T ? C G T A T A C G T T C A C A T T T C ? T G G C A A G C A T A C G T C C A T C T C G C A C C C T C A G C G C G A ? A T T G C C A G A C C G G G C C C C A G C C ? G G A G C C T T G T A T T G G G C C T A C C T A C G C G C ? G ? A G G G T ? C T C C C G C C G C G C T G T C G A T A A ? C G G G C T G G C T ? A A C C C T T C C T C C A G C G C ? G A T A T A T C A T G T A A T C T G C A G C G G A C T A C G G C G C C A G T T T T T C C G A C G C G G C G G T G G T T G C C C C ? G T C T C T G T T C C C G G A T T G G C A G T T ? A T C T G G G A C C G A A C C C C G C T T T G A T G C G T C C A G C A C C C C G A C A C G A T C G C T T G A G T C G G C A C G C T C A C G T T T G C T C G A C C T G A C C G C G A G G T C G C G G C A C C G T A C C T A A C T G A G C A T C A G T A C A C T A T A A C T G A G G A G G C A T G A G T G G T C C A C C G C G G G G C T C G T G G G C G T C A C A G A G ? C A G T G C C ? T G C T C C T C T A G T T C C A T G G G C C C C G T A G A T G A T T G G ? G G G G C G G C T T G C C G A C C T G G T T C A G G T C G T A C G G A A C G A C T A C A G C A A A T C T T A C T A G T T C G C G C C G C G A G A A C C T C C T A A ? G T G T G C G C C T G G A A G A C C T G A G T C C A T G A A A G G T A C C C C C C G C G A C C A G A C C A C C T A C T T T T G C C C A C C A T A C A C C T T G A G G A T T C G T A C G A G ? G A G T G C T T G C T T C G A G C A A C C C G T G C G T A C T C A A G G G C T C C C ? A T G G A A T T G G T A A G C C G C T G C A G C G A C C G G G ? G C G C T G G G T G T G T T G C G T C G C C C T A A C G T C T C G A A C A C A C ? T C G T C G T T A T C C A C G G ? ? G T G G A C C G C C T T A G C G T G G G ? A G C T ? T G C A G T T G G A C C G T A T C C G C G T T A G C C G G T T G ? C A C C G ? G G G G G G G C G T G T G A A A G G A A A A T C C C G G C G C G G C A G G G T T C C G ? A T T G T T G G C A A A A ? T G T G G C G A C G G C G C C A C A G A A C A A T C C A C T ? A C A T A G A ? C A C C T T C A G G C A T C G C T T G G ? C A A C A T T T C A G A C T G G ? G C C C T C G T T G C C C T G ? T T C T ? C A A G T G A C A A G G C A C C A A C C G C T C A A ? G G A G A A G G T T C G T T C T G G C A T A T T
						T C C C ? G G C G C T G C G G C G A T G ? A G T G C G C T A G C A ? G T T T T C G C G A T A C C G T C T G A C C G T A T C C T G C A T C C A A T A T A C C T ? T A C C A C C ? C T A C C A G G A ? G G C A ? G A A T T G G T C T G C T A T T A G G G C G C C G C T T T T G T A C C T A T G C C G C A A A T T C C A A C C G C C C T C A T C C G C A G T A G G T C A A C C C C T A C A G T C T A T G T C G T A C A G T G T G G G C C A ? G C C A T A G A G G T C A A C G A A C A C T G C A A C T C G C C A G T C C C C T A ? C A T G T C A T ? T T C A A C T C G G C G C C G G G A C G G G T G G T C C A T T A G C T T G C T C C A G G A G A A A T ? A G G C T T C T G G C A A C A C A T A A T ? A G T ? C C T G G T G G G G T T C G C T C A A T G A C C A ? C G A C C A A T T ? G A G C C T C T T T G A C C C A G C C T C A T G A T T A T C T G G T T G C C A A A T G A G A G A C T A A A G T G A A C A T G G G A C T C C T A C T G A C C T G G A C T A C C ? T ? C G C T A G A G G G C G C T A C T G C C C C G A G T A A T T G A C ? C A G G G C T C T A G G G G T G C G G A G A G C A G T G C C C ? C C C T G T T G A A C T A A A G C A G G A A T A A A G C G T G G A T G A A T A T T T C C G A G G G A G G G C C C C A A C A A C T C C A G C G C A T ? G A G T T G C C G G C A A C C C G C A G A G C G G C G G C C C G ? T C A T T A C G T T A C G T C A G G A T T A T A A G G A T C T G G G C A G G T ? A C T C G C T G ? C C T T C T T T T G G T C T A C C G A T T C A C C C A A G G G T C C G C A A A T ? G A A G T C T T T G A T A T T G A C T A A G T A T G A C T C C G T G T T T A T T G A T T G T G A G G T A G T T ? ? A C C C T G A A T C A ? A G G T A G T G C C A A C G G G G A G C T C A T C C C A T G C C C A T A G C A C G C A T G C G T A G T T T C ? A T A A G T T A C C C ? C T T G G G C G T T A C G G C A G T G A C C C G C T C C C T G C T C T ? C C ? T C T A G G G C A C C C T C C G G G ? G T G C G G A C G G A G A G T C T T A G C T A G G A A T G C T G A ? T C A T G G G A A G G T G T ? A G C G A T T G A A G C C ? T C T ? T A T ? A C G A G C C A ? G ? A T C C A G T G T G C T A G G T T G G T T C G C G G G T G C A G C C C C C G G T T G G C C G C T A G G C T C T A G T G C ? ? C T C T C G C G T A T T G T G C T C A G G T T T C G G A A C A A T C C C G C T G G ? T C T A C T G G G T C A C G C T C C G G C C ? C T A T A C G G T G T C G G C G T C C C T A C G A C C C T C T G A A C C G G G A C A T G A C C A C T C C T T G G C T C A T A ? A C T C G C A A T C A A C T G G A A G C G G A G T G A G T T T G A ? C C C G T A C C A G C C A A ? G T T G G G C C T G G C C A C C G A C C G G C G C G G C A C T G ? T A C A A A G G T G G A T A G A C C A C T C A G A G ? A T G A A C G C G A G C ? G A A C T T C G G G A T T C A T T C G C G G T G G G G G G C A G C C C C A A C T C C A T ? C G T A T C C T A C ? T C G G G G A T C T T C T A G C C T T G C G C C T T G C C C ? G C G G G G G T A G C A A G G G G G G C A C G T A T T C A C T G G C T G C C C C C A C C C C T T A ? G C C T T G G T C A C C ? ? G ? C T G T G T T C T T T A G G T C T G T T ? T G ? A G G T A C C C T A T G A A G A A C C A C A C T T G A G C C T G A G G T T G C T C G T C G T G T T T G T C A A T C G T C C C G G T A C C G T C C T T C T T ? T T G C G G A C A C G C T C T G T A T C T C C G C A C C C A G T C T C T C T G G T G G A T C A C T A C G A A C C G G T A G A G G T C C G C A C A T G T T G G A G G A G G C C ? G G T C T A C G G A ? A T C T G T T G G A C G A C C C G A G C T C T C T G T C A T C A T A G G C G G C T C A A C A C C C C C T T G T ? T A C C G C G G C T A G T G A G C ? A G G C G G T T T C T C C C T G C C G G ? C A G T C T A T A A G T A C T G A A C A G G C G T C A C C G C G A G G C G C G G A G A C T C G G C T T T ? A T C C G C C T C C G G C C T T C G T G T C ? A ? C T C C G A C T C A A A A C C T T T C G G G C C G C A T C T ? ? ? G T A G T C C G C A A G G C T G G A C T A A C A A A A C C G G T T G C G C C A ? G A G A A G G A C G A T A A G C T A C A G A G C C C C T G C G C A A A C T G G A T A C C G T G G G G A G G G G T A T T T G C T T T C C A T G T G G A G T G G G ? T C T T C C C G A A T T A G G G C G T A A G T C C G T G C T T C G A A C C T C C G G G G C C A A T C C A A G G C A T C G G G G T G T ? G G C T G C C C G A T A T T G G A T C T ? A G G T ? T T T C T A G A C C C C A ? G A ? C T T C G T G T C A T G G ? C G C C A A G T C C G C C G T T A G T C G C A G ? A G C C C G A G T A G A C G C C T T G G G G G G A A A C G G A T C A G T G T A C C A C C T C A C T A A G C A G G C C A C T G C C G G G T A A T C A T C C G T C C G G G C C G T C C A C C G G ? G G A A T T G T G T G T G A A C A T T C T C G T G A G A T T G G C A C T ? G T C T G G A G T G G C G A C G C G C A G A A G T G A C G C T G T G G C T T T A C T C A T G T A G C A G A T C G T G A G A C ? T G C T A T A A G C T C C T C A A A G G T T G C A C A G C G C C G C C C A ? A G C C A A G T A T G G G T A G T A T T T G T G C A T C C ? C C C G ? A T G G G G G T G C A T ? C G T T G C ? G A A C A A T C T A T ? A G G ? C G A T T T C C G C C A T A C T G C G C ? G G A T G C G A G G G A A G C C A G G C G T G T A G C G G G T T C C A A G C G A C C G A T A A T T A G T A T G G G G G C C T T G T A G A T G T C A A G A G G ? ? T T G A T T G T G C C A T G G A T G T T G A T C T C C T A T G C T C T C G A T ? A G C G A G G C C C C T C C C T C T A A T T G G C A A C C G G T G C A T T T A C G ? C A ? C T ? C C A T T C G T A G A T C G G T C C T A A C G A G G ? C T G T A C A T G A T C T T G C G C G C G G G G T A C G G G G G G C T A T T C G T A C C C A T T T G T T A A ? C G G A G C T T A C G A T A G T G A G C G T A G C G G G C A C A T T T C A C T G C C A G C ? C C G G C A G A A C G G G T T A T C C C T G C G A C G C C G C A T T C G A C A C G C G G G C T C C C T A G C A A C T A G G C A A T A A A C T T G A A T T C C T G C A A G G A A T G T C A A T A G A A C G T C A G A T T C G G T G G T ? A G A C G G C C G A C G A T G A G G A T G C G C T T C C G G T T T C C T G T A A G G T T C T ? A G G C C T T C ? G C C G A G T G C A G C A G A G C T C C C G G G C G G T G G T C G A T T G G G G A C A T G G G A T G C G G A G C G C G T T A T A T T C A C G A T C G T A T G T G G G A A C A C T C G C A ? T C C G G C A A A G C G T A C C G T A T C C T G T G C G T C G G T A C T C T C T A T G G G T ? A A C T A T C T G T A G T A T ? C G T A T C C G T T C A T A T T T C ? T G G C A A G C G T A C G T C C A T C T C G C A T C C C T C G C G C A A ? C T T G C C A G G T C G G A C C C C A G C C ? G G A C C C T T G T A T T G G T C C T A C C T A C G C G C ? G ? A G G G T ? C T C C T G C C G C G C T G T T G A T A C ? C G G G C T G G C T ? A C C C C T T T T T C C A G G G C ? G A T A C G T C A C G T A A T C T G C A G C G G A C C C C C G C G C C G G T T T T T C C G G C G C G G C G G T A G T T G A C C C ? G T C T C T G T C A T C G G G C T G G C G G T T ? A T C T G G G A C C A A A C C C G G C T T T A A T G T G T C C A G C A C T C T T C C A C A A T C G C T C G A G T C G G C A C G C T C A C G T T C G C T C G A C C A G A C C G C G C T G T C G C G G C A A C G A A C C T G A C C C A T C A T C A G T A C C C T A T A G G G G A G G A G G T A C G A G T G G T C T A C C G C G T G T C T C G C G G G C G T C A C A G C G ? C C A T G T C ? C G C T C C T C T A G T C C C C T A G G C C C A G T A G A T G A T T G G ? G G G G C G G C T T G C C G G C C T G G C A C A G T T T G T A C G G A G C G A C T A C A A C A C G T C T T G C T A G T T C G C G C C G C G A G A A C C T C C T G A ? G T G T G G A C T T G T A A G A C C C G A G T C C A T G A A G A G T C C C C C C C G T G A C C A G A C C A C C T A C T C C C G C C C A C G A A A T A C C T T G A G A A T T C G T A G G A G ? A A G T G C T T G C T C C G G G C A A C C C G T G C G C A C T C A G A G G C T C C C ? A T G G A A T T G G A A A G C A G C T G C A C C G A C C G G G ? G C G C A G G G C G T G T T G C G T T G C C A T A A C T T C T C G A A C G C A C ? A C G T C G T T G C C C C C C G ? ? G T G G A T G G C G T T A G C G T G G G ? A G C T ? T G C A G T T G G A C C A T A T C A G T A T T G G C C G G T T G ? C A C C C ? T G G G G G G C G T G T G A A A G G A A G A T C C C G G C G C G C C T G G G T A C C G ? A T A G C T G G T A C A A ? T G T T G C G A C G G C G C C G C G G A A C A G A C C A C T ? A C A T T G A ? C A T T C T C A G G C A T C G C T T G G ? C A A C A T C T C A G A C T G G ? G C C C T C G C C G C C G T A ? T T T T ? C G A G T G G C G A G G C A C C A A C C G C T C A A ? C G A G A A G G T T C G T T C T G G C A T A T C
	KAP44:C6A88ANXX:3:250407287	 1	T C C C G G G C G C T G C G G C G A T A C A G T G C G C T A G C A T G T T T T C A C G A T A C C G T C T G A C C G ? A C C T T A C T C C C A G T A A C A C T T C A C C A C C A C T A C T A G G G A G A C G T G A A T T G G T C T G C T A T G A G T G C G C C G C A T G T G T A C G T A T A C C G C A A A T T C C G A C C G C C C T C A T T T G T G A C A G G ? C A A C C C T C A C A A T C T A T G A C G C A C A A T G ? G A G G C A C G C ? A T A G A G G T C C A C G G G C A C T T C C A C C C G C C A G T C C C T T G ? C A A A T T A C C T T C A ? C T C G G G G C C G G G G C G A G ? G G C C C A T C A G C T T G C T C T A G G A G A A A T C G G G T T T C T T G C G C C A C A T A A T A G G T A T C T G G ? G G G G ? T C A C T C ? A T G A T C A T C G T C T A A T A T G A G T C T T A T ? A C C C C A G C C T C A T G T T T G C C T G G C T T C C G A C T G A G T T A C T G A A G T G A A C G T C G A A C T C C T ? C T G A C T T G G A C C G T C C T ? C G C T G G A G G G C G C T A C C G C C A C G A G T G A T G T A C G ? A A G G C T C T A G G G A T T C G G A G A G C A G T G T C C C C T C T G T T G A A T T G A A G C A G G A A T A A G G ? G ? G G A T G A A T A T T T C C G A G G G A ? G T C C C C A A C A A C T C G A G C G C A T T G A G T T G C C G G T G A C T C G C A G A G C G G C C G C C C G G T C T T T A G G T T A T A T C A G G A T T A T A A G G C T C T G A G C A G G C C A C T C G C T G A C C C T C T T T T A G C C T A C C G A T T C ? C C C A A G G G T C C G C A A A T A G A T G T C T T G G A C G T T G A T T A A G C A T G A C C C C G T G T T C A T T G G T T G T A ? G A T A ? T T G T A C C C T G A A T C A G C G G T A G T G C C A A G G G G G A G C T C A T C C C A T G G C C A T G T C ? C G T A C G C A T A G T T T C ? G T A A G T T A C T C A C T T G G G C G G T A T G G C A G T G A C C A G C T C C C T G C T C T A C C C G C T T C G G C A C C C G C C G G G C G T G C G G A C A G A G A G A C T T A G C T A G G A A T G C T G A C T C A C T G G G A G C A G A C G T C G A T T G A A G T C C T C ? T T A T ? A C G A G G C A T G G A ? C C A A T G T G C T A G G T C G G T T C T C A G G T G T A G T C C C C G C C T G G C C G C T A G G C C ? A A G C G C T ? C T A T C G C G A C T C A T G C T C A G G T T C C G ? A A C A A G T C C G C C ? G C T C T G C T C G G T ? A C G C T G C G G C C A C G A T A C C C T G T C G G C G T C C T C A C G A C C C T C T G G A C C G G G A C A T G A T C G C T T C C G G G T G C A T A G A C C C G T A A ? T A A C T G G A C G C G G A ? T G A G T G T G ? C T C T G T G C C C G C C A A ? G T G G ? G C C C G G C A A C C G C C C G G C G C G G C A C ? A G T A C A A A G G T G G A T A G C C C A C T C A G A G G A T G A A C G A A G ? C G G A A C T T C C T G A ? G C G T T C G C G G T G G G G G G T A G C G A C A A C T C C G T C C G T A A C C G G ? G T C T G G G G T C T T C ? A G C C A T G C G C T C T G A C C C G C G G G G G A A G T A A G G G G G G C C C G T A T C C A C T C G C T G C ? G G C G T C C C T T T A ? C ? T T G G C C A C C T G A T C T T T G T C T T T T G G G T C T G G T ? T G C A A G T A C C C T G T G C A G A A C T A C A C C C G A T C C T G A G G T T G G C C A T C T T A C T T G T C A A G C G T C C T T ? T A T C G T C C T T C T G C T C G C A G A C G C A A T A T G T A T C C C C G T A C T C A G G C T C C C T A G T G G A T C A C T A C T A A C G G G T A G A G G T C C G C A C A T G T T A G A G G A G G C G C G G T C T A T G G G T A C C T G T T G G A C G C C C C G A T C T C T C T A T C A T C A T A G G C G G C T C A A C A T C C C C T T G T C T A T C T T G G C T A G C G C ? G ? A G G ? G G T T T C T C C C T G ? C G G G C A G C C T C G T A G T A C T G G A C A G A C T T C A C C C C G A G G C A C ? G A G G C T C G G C T ? T A G T C C G C G T C C A G C C T T G G T G C G T A G C T C T T A G T C A A A A ? T T T T C G G G C C G C A C C T A C T G T G A T C C G C G T C G C T C A G C T G A C A A G A C C G G T T G C G C C A T G A G A A G G A T G A T A A G G T A C T G T G C C C C G G C G C A A A C T G G A T A C C G T G G G G A G G G C A A C T ? G C C T T T C A T G T G G G G T T G G ? C C T T C C C G A A G T A G G G C G T G A G C G C G T G C T T C G C A C C T C C G G G A C C T A C C C ? A G T C A T T G G G T T G C G G G C C G T C C G A T A T T G G A T C T A A ? G T C T T C C G T G A T C C C G ? G A C C T T C G T A T C A T G G G C G C C G A G T C C G C C G T T A G T T G C T G A A G C C C G A ? G A G G C G C T T T G G ? G A G A A A T G G A C C A G T G T A G C A C C T A T C T A A G C A G G C C T C ? G C T G G G T A A T C A G T T G G C C G A A T C G A A C A C C G G G A G A G C T G T G T G T G G G C C T T C T A G T G A G A C T G G C T C ? A G T C ? A G A G T G G C G A C G C G C A G A A G T G A C G C G A T A A T T T T A G C C G T G T A G C A G A T C G T G A A T C G T G T T A T G A G C T C C C C A A T G G ? T G A A C G G C G G C G C T C A C C G T C G G G T A T G G ? T C G T A T T T G T G C C C C C A C C C G G A T G G ? G G G G T A C A C G T C G C C G G T C A A C C C ? C ? G G G A C G A A T T C C G C C A T C C T A C G C T G G A T G C G A G G G A G A T C A G G C A T G A A G C G A G C T C C A G G C G C C C G A T A G T C A G C G T G G ? G G C C T T G A A G G T G T C A A G A G G T ? T T G A T ? G G G C C A T G G A G G ? G A A T C T T C T A T G C C C T T G A G G G G T G A G A C C C C T C C C A C T G A T C G G C A A C C G G C A C A C T T G C G T C A A C T C C C A C T C G T A A A T C G G T C C T C G A T G G G G T A G T A C T T C A T C C C G C G G A C G G G G T A T A G G G G G C T A T ? T G T A C C A C T T C G T C A A G A A G C G G T T A C G A T C G T G G G C T A A G C G G G T A C A T T T C A C T G C A C G C A C C G A G ? C A A C G T G T T A C C C T T G C G A C G C C G T A T T T G A C A C G C G G G C T C C C T A G A A A C T A G G C A T C ? A A C T T G A A G G C C T G C G A G G C A T G T C A G ? A G A A C G ? C T G G T C C C G T G G T C T G T C G G C C G A C G C T G A G G A C ? T G C T C T C G G T T T C C T G T A A G G T T C T T A G G C C A T C A A C C G A T T G C A G T A G G G C T C C C G T T C G G C G A T C G G T A T G G G G C A T G G G A T A C G G A G C G C A T T G T A G G C A C G A T C G T T C A T G G G T G C T C T C G C A T T ? C G G C A A C G C G T A C G A T A T C C T G T G C G T C G T T A C T C A C G A T G G G A A A G A T A T C T G T A ? T A T A C G T A T A C A T T C A C A T T T C C T G G C A A G C A T A C G T C C A T C T C G C A C C C C C A ? C G C G ? T A T T G C C A G A C C G G G C C C C A G C C A G G A G C C T T G T A T T G G G C C T A C C T A C G C G C T G ? A G G G T G C T C T C G C C G A G C T G T C G A T A A A C G G G C T T G C T ? G A C C C T T C C T C C T G C G C G A A T A T A T C A C G T G A T C T G C A G C G G A C T A C G G C G C C A G T T G T T C C G ? C G C G G C G G G G G T T G C ? C C G A T C T C T G T C C ? C G G A T T G G C G G G T C A T C T G G G A C C G A A C C C C G C T T T G A T G C G T C C A G C A C C C ? G A T A C G A T C G C T C G A G T C G G C ? C G C T C A C G T T C G C T C G A C C T G A C C G C G A G G T C G C G G C A C C G T A C C T A A C T G A G C A T C A G T A C ? C T A T A A C T G A G G A G G T A T G A G T G G T C C A C C G C G T G G C T C G T G G G C G T C A C A G A G G C A G T G C C C C G C T C C T C A A G T T C C ? T G G G C C C C G C A G A T G A T T G G G G G G G C G G C T T G C C G A C C T G G T ? C A G G T C G T A C G G A A C G A C T A C A G C A A A T C T T A C T G G T T C G C G C C G C G A G A A C C T C C T G A A G T G T G C G C C C G G A A G A C C T G A A T C C A T G A A A G G T A C C C C C C G C G A C C A G A C C A A C T A C T T T T G C C C A C C A T A C A C C T T G A G G A T ? C G T A ? G A G T G A ? T G ? T T G C T T C G A G C A A C C C G ? G C G T A C T C A A G C G C T C C C A A T G G T A T T G A T A A ? C C G C T G C A G C G A C C G G G T G C G C T G G G T G T G T T G C G T C G C C C T A A C G T C T C G A A C A C G C G T C G T C G T T A T C C A C G G C ? G T G G A C C G C C T T A G C A T G G G C T G C T G T A C A G T T G G A C C G A A T C C G C G T T A G C C G G T T G C C A C C G T G G G G G G G C G T G T G A A A G G A A A A T C C C G G C G C G C C A G G G T T C T G C A T T G T T G G C A C A A A T G T G G C G G C G G ? G C C A C A G A A C A A T C C A C T C A C A T A G A G C A C C T T C A G G G A T C G C T C A G C C A A C A T C T C A G A C T G G G G C C C T C G T T G C C C T G C T T C T C C A A G T G A C A A G ? C ? C C A ? C C G C T C A A C G A A G A A G G T T C G C T C T G G T A T A T T
						T C C A G A G C A C T G C G G C G T T G C A C T G C G T T A G C A T A T T T T C G C G A T A C C G C C T G A C C G ? A C C T T G C T T C C A G T A T C C C T T C A C C A C A A C T G C T A G G A A G G C G T G A G T A G G T C T G C T C T G A A G G T G C C A C T T G A G T A C G T G T G C C G C A A A T T T G G A C C A C C G T C A T C T G T A A C G T G ? G A A C C C C T C C A G C A T A T G A C G T A T A G T G ? G G G G C A C G C ? A T A G A G G T C A A C G A G C A C T T C C A C C C G T C A G T C T C T T G ? C A T G T T A T C C T C G ? C T C C A G A C C G G G G C G A G ? G G T C C A T C A A C T T A C T C C A G G G G C A A T T G G G T G C C T T G C G C C A C A T A T T A G A T A T C A G G ? G G G G ? T C A C T G ? A T G A T C A T C G T C T A A T T T G G G C C T T A T ? A C C C T A G C C A C A T G T T T G C C T G G T T G C C G G C T G A G T T A C T A A A G T G A A T G T G G A A C T C G T ? C T G A C C C G G G C C G T C C T ? C G C T G G A G G G C G C T A A T G C C A C G A G C G A T T T A T G ? A A G G C T C T A G G G A T G T G G A C A G C A G T G C C C C C C C T T T T G A A T T G A A G C A G G A G T A A G G ? G ? G G A T G A A T T T T T C C G A G G A T ? G T C C C C A G C A A C T C G A G C G C A T T G A G T T G C G A G T G A C T C G C A C A G C G G C C G T C T G G T C T T T A G G T T A T A T C A G G A T T A T A A G C C T C T C A G C A G G C C A C T C G C G G G C T T T C T T T A A G C C T G C C G A T C T ? C C G A A G G G T C C G C A A A T A G T A A T A T T G G A C G G T G A T T A A G C A T G A C C C C G T G C T T A T T G G T T G T G ? G A T A ? T T G T G C C C T G A A T C A A C G G T A G T G C C A A G T G G G A G C T C A T C C C T T G C C C A C G T C ? C G T A C G C A T A G C T T C ? G T A A G T T A C C C A C T T G A G C G T T A T G G C A T T G A C C A G C T C T C A G C T A T A C C C G C T A C G G C G C C C G C C G G G C A T G C G G G C G G A T A G A C T T A G C T A G G A A T G C T G A C T C A C T G G A A G C A G A G A G C G A T T G A A G T C C C C ? T T A T ? A T T A G G C A A G G A ? C C A A T G C G C T A G G T T G G T T C T C A G G T G C A G C C C C C G G C T G G C C G C T A G G C C ? A A G C G C C ? T T A T C G C G A C T C G C G G T C A G G G C T A G ? A A A A A T T C C G C T ? G C T T C G C T C G G T ? A C G C T G C G G C C G T T A T A T C G T G T C G G C G T C C T T A C G A C C A T C T G G A C C G A G A C A C G A T C G C T C C C G G T T G C A T A C A C C C G T A A ? T A A C T G G A C G C G G G ? T A A A T T T G ? C T C C G T G T C C G C C T G ? G T G G ? G C C C G G C A A C A C C C C G G C G A G G C A C ? A G T A C A A A G G T G G A T A G A C C A C T C A G A G G A T G A C C G C A G ? C G A A A C T T C G T G A ? G C A T T C G C G G T G T T G C G C A T C G C C G A C T C C G C C C G T A A C G G G ? G T C T G T G G C C T C C ? A A C C T T G T A A T C T G C C C A G C G G G G G A A G T A A C G G G G G C C C G T A T C T A C T C G C C G T ? G C T G C C C C T T T A ? C ? T T C G C T G C C T G A T C T T T A T C T T T T G G G T C G G G T ? T G A A A G T A C C C T G T G A A G A G C T A C T C C C G A T C C T G A G G G T G G C T A T C G T A C T T G T C C A G C G T C C T T ? C A C C G T T C T C C T T C T T A C A G A C G C A A T A T G T A T C T C C G T A C T C A G G C T C C C T A G T G G A T C A C T A C T A A C C G G A A G A G G T C C G C A C A T G T T G G A G G A G G T G T G G T T T A T G G G T A C C T G T T G G A C G C C C C G A T C T C T C T A A C A T C A T A G C C G G C T C A A C A T T C C C T T G T C T A C A T T G G C T A G C G A ? C ? A G G ? G G T C T C T C C C T G ? C G G G C A G T C T A G T A G T A C T G A A C A G A C T T T A C C C C G A G G T A C ? G A G G C T T G G C T ? T C G T C C A C G T C C A G C C T T G C T G C G T A G C T T C G A G T C A A A A ? T T T T C G G G C C G C A C C T A T T G C G A T C A G T G T G C C T C A G C T G A C A G G A C A G A T C G C G C C A T G A A A A G G A T G A T A A G G T A C T G T G C C C C G G C G C A A A C T G G A T A C C G T G G G G A G G G G A A C T ? G C C T A T C A T C T G T A G T T G G ? C C T T T T C G G A G T G G G G C G T G A G C G C G T G G T T C G C G C C T C C A G G A C C A A C C C ? A C T C A T T G G G G T G C G G G C C G T C C G A T A T T G G A T C T A A ? G T C T T C C G T G A C T C C A ? G A G C T T C G T A T C A T G G G C G C C A A A T C C G C C G T T A G T T G C T A A A G C C C G A ? G A G G T G C T A T G G ? G A G A T G T G G T C C A G T G T A C C A A C T C A C C G A A C A G A C A T C ? G C T G G G A A A T C A T T C G T C C G A A T C G A A C A A C G G G A G A G C T G T G T G T G G A C A T T C T A G T G A G A C T G G C T C ? T G T C ? A G A G T C G C G T C C C G C T G A A G T G G C G C T A T G G T T T T A C C C G T G T A G C A G G T C G T T A A T T G T G T T A T G A G C T C C C C A A T A G ? T G A T A G G C G G C G C T C A C A G T C G G G T A T G G ? C C G T A T T T G T G C C T C T A C C C G G A T G G ? G G G G T A T A C G T T G C C A G T C A A T C C ? T ? G G G A C A A A T C C C G C C A G C G T A C G C T G G A T G C G A T G A A G A T C A G G C A T G A A G C G A A C C C C A G A C A A C C G T T A G T C T G C G T G G ? A G C C T T G T A G G T G T C A G G A G G T ? T T G A T ? G T G C C A T G G A T G ? T A A T C T T T T A T G C T C T T G A G G G G C A A T A C C C C T C T C A C T G A T C G G C A T C C G G T G C A C T T G C G T C A A C T C C C A T A A G C A A A T C G G T C C T C G A T G G G G T A A C A T T C C A T C C C G C G G G G G G G G T A C G A G G G A C T A T ? C A T A C C A C T T C G T T G A G C A G C A C T T A C G A T A G T G G G A G A A G C G G G T C C A T T T C A C T G C A A G C A C C G G C ? G A A C G G G T T A C C C T T G C G A T A C C G T A T T T G A C A C G C G G G C T C C C T A G A A G A T C G G C A T C ? A G C T T G A A G G C C T G C G C G G C A T G T C A G ? A G A A T G ? C A G A A C C G G T G G T C A A T C G G C C G A C G C T C A G G A C ? T G C T C T C A G T T T T C T G T A A G G T T C T T A G G C C A T C A A C C G A G T G A A G T G G G G C T C C C G T T C G G T G A A C G A T T T G A G G C A T G G G G T A C G G A G C G C G T T A C A G T C A C G A C C G T T C G T G G G T A C A C T C G C G T T ? C C G C A G C G C G T A T G A T A T C C T T T G C G T C G T T A C T C A C G A G G G G A A A G A T A T C T G T A ? T A T A C G T A T C C G T T C A T A T T C C C T G A C A A G C A T A C G T C C A C T T C G T A C C C C C A ? C G C A ? T A T T G C C A G A T C G G G C C G C A G C T A G G A G C C T T A T A T T G G T C C T G C C T A C A C G C T G ? A G G G T G A T C T C G C C G A G C C G T C G A T A C A C G G A C T T G C T ? G C C C C T T C T T C C A G C G C G A A T A T G T C A C G T G A C C T G C A G C G G A T T C C G G C G C C A G T T G T T C C A ? C G C G G C G G G G G T T G C ? C C G A T C C C T G T C C ? T G G A T G G G C G G G T C A T C T A G G T C C G T A C C C G G C T T T A A T G C G T G C A G C A C T T ? G A T A G A A T C G C T C G A G T C G G C ? C G C G T G C G T T C C C T G G A C C T G A C C G C G C T G T C A C G G C C C C G T A C C T G T C T C A G C A T C A G T A C ? C T A T A A C T G A G G A G G T A T G A G T G G T C C A C C G C G T G G C T C G T G A G C G T C A C A G A G G A A G T G T C C C A C T T A T C A G G T T C T ? C G G G C C C C G C A G A T G A T T G G G G G G G C G G C T T G C C C A C C T G G T ? C A G T T C G T A C G G A G C G A C T A C A A C C A G T C T T A A G A G T T C G C G C C G C G A G C A A C A C C T G A A G T G T G G G C C T G G A A G A C C T G A A T C C A T G T A A G G T A C C C C C C G C G A C C A G A C C T A C C C C T C C C G C C T A C C A T A C A C C T T G A G G A T ? C G T A ? G A G T G A ? T G ? T T G C T T C G A G C A A C C C A ? G C G C A T T C A A A G G T T C C C A A T G A T A T T C G T A A ? C A T A G G C A G C G A C C G A G T G C G C T G G C T G T G G T A C G G C T C C C T A A C T T C T C G A G T A C G C G T C G T C T T T A C C C A C G G C ? G T A G A C C G C C T T A G C A T G G G C T G C T G T A C G G T T T G A C C G A G T C C G T G T T A G C C G G T T G C C A C C C T G G G G G G G C A T G T G A G G G G A T G A T C G A G G C G C G C C A G G G T T C T G C A T T G C T G G C A C A A A T G T G G C G G C G C ? G C C A C A G A A C A A T C C A A T C A C A A A G A A C A T T C T G A T G G A T C G C T C A G C C A A C A T C T C A G C C T G G G G C T C T G G C T G T C C T G C C C C T C C G A G T G A C A A G ? C ? C C A ? C C G C T C A A T G A A G A A G G T T C G C T C T G G T A T G T C
	KAP45:C6A88ANXX:3:250407288	 1	T C C C G G G C G C T G C G G C G A T A T A G T G C G C T A G C A T G T T T T C A C G A T A C C G T C C G C C C G T A C C T T A C T C C C A A T A A C A C T T C A C C A C C A C T A C T A G G G ? G A C G T G A A T T G G T C T G C T A T G A G T G C G C C G C A T G T G T A C G T A T A C C G C A A A T C C C ? G C C A C C C T ? A T C T G T G G C A G G ? C A A C C C C T A C A A T C T A T G A C G T A T A A T C A G A G G C A C G C C A T A G A G G T C C A C A G G C A C T T C ? A C C C G C C A G T C T A T T G T ? A A A T T A C C T T C A G A T C G G G G C C G G G G ? G G G C A G C C C A T C A G C T T G C T C T A G G A G A A A T T G G G T G T C T T G C G C C A C A T ? A T A G G T A T C T G G T G G G G T T C A C T C A A T G G C C A T T G T C T A A T A T G A G T C T C A T T A A C C C A G C C T C A T G T T T G C C T G G C T T C C G A A T G A G T G A C T G A A G T G A A C G T G G G A C T C G T A C T G A A T T G G A A C G C C C C C C G C T G G G G G G C G C T A C C G C C A C G A G T G A T G T A C A C A G G G C T C T A G G G A T T C G G A G A G C A G T G T C C A C C C T G T T G A A T T G A A G C A G G A A T A A G G A G T G G C T G A A T A T T T C C G A G G G A G G T C C C C A A C A A C T C G A G C G C A T ? G A G T T G C C G G T A A C T C G C A G G G C G G C C G C C C G G T C T T T A G T T T A T A T C A G G A T T A T A A G G C T C T G A G C A G G C C A C T C T C T G G C C C T C T T T T G G C C T A C C G A T T C A C C C A A G G G T C C G C A A A T ? G A T G T C T T G G A C G T T G A C T A A G C A T G A C C C C G T G T T C A T T G G T A G T A G G G T A ? T T ? T A C C C T G A A T C A G C G G T A G T G C C A A G G G G G A G C T C A T C C C A T G G C G A T G G C G G G T A C G C A T A G T T T C T G T A A G T ? A C T C A C T T G G G C G G T A T G G C A G T G A C C A G C T C T C T G C T C T A C C C G C T T C G G C A C C C G C C G ? G C G T G C G ? A C A G A G A G T C T T A G C T A G G A ? T G C T G A C T C A C T G G A A G C A G A C G T C G A T T G A A G T C C T C T T T A T C A C G A G G C A T G G A T C C A A T G T G C T A G C T C G G T T C T C A G G T G T A G T C C C C G C C T G G C C G C T A G G C T ? A A G T G T C T C G A T C G C T A C T C A T G C T C A G G T T C C G G A A C A A G T C C G C C G G C T C T G C T C G G T C A C G C T G C G G C C A C G A C A C C C T G T C G G T G T C C T C A C G A C C C T C T G G A C C G G G A C A T G A T C G C T T C C G G G T G C A T C ? A C T C G T A A T T A A C T G G A C G C G G A G T G A G A G T G ? T T C T G T ? C C A G C C A A C G T T G G G C C C G G C A A C C G C C C G G C G C G G C A C T A G T A C A A A G G T G A A T A G A C C A C T ? A G A G G A T G A A C G A G G G T G G A A C T T C C T G A T G C A T T C ? C G G T G G G G G G T A G C G A C G A C T T C G T ? C G T G A C C G G C G T C G G G G G T C T T C T A G T C A T G C G A T C T G A C C C G C G G G G G A A G T A A G G C G G G C C C G T ? T C C A C T C G C T G C G C G C G C T C C T T T A T ? ? T T G G T C A C C C G G C C T T T ? T C T T T T G G G T C G G T T G T G C A A G T A C C C T G T G C A G A A C T A C A C C C G A T C C T G ? G G T T G G C C A T A G T A C T T G T C A A G C G T C C T T G C A T C G T C C T T C T G C T T G C A G A C G C A C T A T G T A T G T C C G T A C T C A G G C T C C C T A G T G G A T C A C T A C T A ? C G G G T A G A G G T C C G C A C A T G T T A G A G G A G G C G C G G T C T A T G G G T A C C T G T T A G A ? G C C C C G A T C T C T C T A T C A T C A T A C G C G G C T C G A C A T C C C C T T G T C A A T C T T G G C T ? G C G C G G T A G G G G A T T T C T C C C T G T C G G ? C A G C C T C G T A G T A C T G A A C A G A C T T C A C C C C G A G G C A C C G A G G C T C G G C G A T ? G T C C G C G T C C A G C C T T G G T G C G T A G C T C T G A G T C A A ? A C T T T T C G G G A C G C A C C T A C T G T G A T C C G C G A C G C T C A G C T G A C A A G A C C G G T T G C G C ? A T G C G A A G G A T G A T A A G G T A C T G A G C C C C G ? C G C A A A C T G G A C A C C G T G G G G A G G G G A A C T G G C C T T T C A T G T G G G G T T G G G C C T T C C C G A A G T A G G G C G T G ? G C G C G T G C T T C G A A C C T C C G G G A C C T A C C C G A G T C ? T T G G G G T G C G G G C C G T C C G A T A T ? G G A ? C T A A G G T C T T C C G T G A T T C ? A C G A C C T T C G T A T C A T G G G C G A C G A G T C T G C C G T T A G T T G C T G ? A A C C G G A G G A G G C G C T T T G A G G A G A A A T G G A C C A G T G T A G C A C C T A T C T A A G C A G G C C T C T G C T G G G T A A C C A G T T G G C C G A G C C G A A C G C C G G ? A G A G C T G T G T A T G G G C C T T C G C G T G A G A C T G G C T C A A G T C T A ? A G T G G T G A C G C G C A G A A G T G A T G C G A T A A T T T C A G T C G T G T A G C A G A T C G T G ? A T C G T G T T A T G A G C T C C C C A A T G G T T G A A C G G C G G C G C C C A C A G C C G G G T A T G G C T C G T A T T T G T G C ? C C C A C C C G G A T G G G G G G G T A C A C A T C G C A G G T C A A C C C A C A G G G A C A A A T T C G G C C A ? C G T A C G C T G G A T G C G A T G G G G A T C A G G C A T G A A G C G G G C T C C A G G C G C C C G A C A A T C A G C G ? G G A G G C C ? T G A A G A T G T C A A G A G G ? A T T G A T ? G G G C C A T ? G A G G T G A A T C T T C T A T G C C T T C G A G G A G T A A G A C C C C T T C C A C T G A T T ? G C A A C C G G C G C A C T T G C G T C A A C T C C C A C T C G T A A A T C G G T C C T C G C T G G G G T A G T A C T T G A T C C T G C G G A C G G G G ? A T A A G G G G C T A T C T G T A C C A C T T T G T C A A G C A G C G G T T A C G A T C G T A G G C G A A G C G G G C A C A T T T C A C T G C A A G C A C C G A G A C A A C G T G T T A C C C C T G C G A C G C C G T A T ? C G A C A C G C G G G C T C C C T A G C A A C T A G G C A A C A A A G T T G A A G G C C T G C G A G G C A T G T C A A A A ? A A C G T C T G G ? C C C G T G G G ? T G T C G G C C G A C G A T G A G C A T A T G C T C T C G G T T T T C C G T A A ? G T T C T T A G G C C A T C A A C C G A T T G C A G T A G G G C T C C C G T T C G G T G A T C G G C T T G G G G C A T G G G A T G C G G A G C G C A T T G T A G G C A C G ? T C G T A C A T G G G A G C T C T C G C A G T ? C G G C A A C G C G T A C C A T A T C C T G T G C G T C G T T A C T C T C G A T A G G A ? A G A T A T C T G T A G T A T A C T ? A T C C G T T C A C A T T T C C T G G C A A G C A T A C G T C C A T C T C G C A ? C C T C A G C G C ? A T A T T G C C A G A C C G G G C C C C A G C C A G G A G C C T T G T A T T G G G C C T A C C T A C G C G C T G A A G G G T G C T C C C G C C G C G C T G T C G A T A C G C G G G C T G A C T T G A C C C T T C C T C C T G C G C G A A T A T A T C A T G T G A T C T G C A G C G G A C T A C C G C G C C A G T T G T T C C G G C G C G G C G G T G G T T G C C C C G A T C T C C G T T C C C G G A T T G G C A G T T C A T C T G G G A C C G T A C C C C G C T T T G A T G C G T C C A G C A C C C T G A T A C G A T C G C A T G A G T C G G C A C G C T C A C G T T T G C T C G A C T T G A C C G C G A G G T C A C G G C A C C G T A C C T A A C T G ? G C A T C A G T A C A C T A T A A C T G A G G T G G C A T G A G T G G T C C A C C G C G G G G C T C G T G G G C G T C A C A G A ? ? C A G T G C C C T G C T C C T C T G G T T C C A T G G G ? C C C G C A G A ? G A T T A G G G G G G C G G C T T G C C G A C C T G G T T C A G T T C G T A C G G A A C G A ? T A C A G C A A A T C T T A C T A G T T T G ? G C C G C G A G A A C C T C C T A A ? G T G T G C G C C T G G A A G A C C T G A G T C C A T G A A A G A T C C C C C C C G C G A C C A G ? C C A A C T A C T T C T G C C C A C C A T A C A C C T T G C G G A T T C A T A C G A G T G A G T G C T T G C T T C G A G T A A C C C G A T C G ? A C T C A A G G G T T C C C A A T G A A A T T G G T A A G C C G C T G C A G C G A C C A G G T G C G C T G G G T G T G T T G C G T C G C C C T A A C G T C T C G A A C A C A T G A C G T C G T T A T C C A C G G C G G T G G A C C G C C T T A G C G T G G G C A G C T G T G A A G T G G G A C C A A A T C C G C G T T A G C C G G T T G C C A C C G T G G G G G G G C G T G T G A A A G G A A A A T C C C G G C G C G C C A G G G T T C T G ? A T T G T T G G C A C A A A T G T G G C G G C G G ? G C C A C A G A A C A A T C C A C T C A C A T A A A G C A C C T T C A G G ? A T C G C T C A G C C A A C A T T T C A G A C T G C ? G C C C T C G T T G C T C T G C T T C T C T A A G T G A C A A A G C A C C A A C C G C T C A A T G G A G A A G G G T C G T T C G G G C A T A T T
[truncated: 2,540,870 more chars]
